# Supplementary material for: Asymptomatic COVID‐19: disease tolerance with efficient anti‐viral immunity against SARS‐CoV‐2
Source: EMBO Mol Med. 2021 May 27;13(6):e14045. doi: 10.15252/emmm.202114045 (PMC8185544; doi:10.15252/emmm.202114045)
Supplement: Supplementary file 3 — Table EV1 [file EMMM-13-e14045-s004.xlsx]

## Sheet: Table EV1
Table EV1. Demographic and clinical data of COVID-19 patients at the time of admission.
	All patients
	Asymptomatic (n=48)	Symptomatic (n=215)	*p value
Demographics
Mean age, years	39.4 12.5	47.9 12.5	0.0004
Sex, male (%)	39 (81.3)	156 (72.6)	0.2137
Ethnicity
Chinese	5 (10.4)	129 (60.0)	< 0.001
Malay	5 (10.4)	13 (6.0)
Indian	20 (41.7)	26 (12.1)
Others	18 (37.5)	47 (21.9)
Comorbidities
Diabetes	6 (12.2)	34 (15.8)	0.5295
Hypertension	10 (20.8)	54 (25.1)	0.5318
Baseline laboratory investigations
White blood cells, x109/L	8.6 3.0	6.0 3.1	< 0.001
Haemoglobin, g/dL	14.7 1.3	14.0 1.8	0.0095
Platelet, x109/L	264.7 69.0	207.6 77.2	< 0.001
Lymphocyte, x109/L	2.5 0.9	1.3 0.8	< 0.001
Neutrophil, x109/L	5.3 2.8	4.0 2.7	0.0034
CRP, mg/L	4.2 9.0	50.2 73.9	< 0.001
LDH, U/L	350.1 63.8	521.8 270.0	< 0.001
Creatinine, µmol/L	72.7 13.4	79.2 40.7	0.2752
ALT, U/L	32.7 18.2	41.8 32.8	0.0654
Therapy
Anti-viral†	0 (0)	80 (37.2)	< 0.001
Immunomodulator‡	0 (0)	45 (20.9)	< 0.001
#Viral load (First PCR), Ct values	32.0 (5.3)	30.0 (5.4)	0.0214
Clinical outcome (severity group)
No pneumonia (0; mild)	⎯	78 (36.3)	⎯
Pneumonia, without hypoxia (1; moderate)	⎯	54 (25.1)	⎯
Pneumonia, with hypoxia (2; severe)	⎯	83 (38.6)	⎯
Interval between admission and sample acquisition (median days)	3 (2-3)
Interval between symptom onset and sample acquisition (median days)		8 (4-12.75)
#The values shown are based on available data (Asymptomatic, n=24; Symptomatic, n=64). Categorical variables are shown as frequency (%). Continuous variables are shown mean SD or median (IQR). *Unpaired t test or Chi-square test. COVID-19, Coronavirus Disease-19; PCR, Polymerase chain reaction; Ct, cycle threshold). † Lopinavir/ritonavir, hydroxychloroquine, remdesivir; ‡Corticosteroids, interfer…
