# Supplementary material for: Asymptomatic COVID‐19: disease tolerance with efficient anti‐viral immunity against SARS‐CoV‐2
Source: EMBO Mol Med. 2021 May 27;13(6):e14045. doi: 10.15252/emmm.202114045 (PMC8185544; doi:10.15252/emmm.202114045)
Supplement: Supplementary file 4 — Table EV2 [file EMMM-13-e14045-s005.xlsx]

## Sheet: Table EV2
Table EV2. Demographic and clinical data of the COVID-19 patients in multiple analyses.
	Multiplex microbead-based immunoassay			Transcriptomic profiling			CyTOF analysis			Flow Cytometry analysis
	Asymptomatic (n=48)	Symptomatic (n=172)	*p value	Asymptomatic (n=30)	Symptomatic (n=26)	*p value	Asymptomatic (n=19)	Symptomatic (n=37)	*p value	Asymptomatic (n=16)	Symptomatic (n=54)	*p value
Demographics
Mean age, years	39.4 12.5	48.2 15.9	0.0005	43.3 13.0	44.9 13.7	0.6501	43.1 15.0	51.2 14.8	0.0561	43.6 10.5	50.8 15.4	0.088
Sex, male (%)	25 (81.3)	75 (68.0)	0.0744	26 (86.7)	15 (57.7)	0.0146	16 (88.9)	32 (86.5)	0.8019	15 (93.8)	50 (92.6)	0.8745
Ethnicity
Chinese	5 (10.4)	113 (65.7)	< 0.001	5 (16.7)	24 (92.3)	< 0.001	1 (5.3)	13 (35.1)	0.0181	1 (6.2)	21 (38.9)	0.0135
Malay	5 (10.4)	12 (7.0)		4 (13.3)	0 (0.0)		3 (15.8)	4 (10.8)		2 (12.5)	5 (9.2)
Indian	20 (41.7)	15 (8.7)		13 (43.3)	0 (0.0)		7 (36.8)	9 (24.3)		5 (31.3)	11 (20.4)
Others	18 (37.5)	32 (18.6)		8 (26.7)	2 (7.7)		8 (42.1)	11 (29.8)		8 (50.0)	17 (31.5)
Comorbidities
Diabetes	6 (12.5)	29 (16.9)	0.4652	5 (16.7)	3 (11.5)	0.5844	4 (22.2)	11 (29.7)	0.5575	4 (25.0)	10 (18.5)	0.5692
Hypertension	10 (20.8)	42 (24.4)	0.6052	8 (26.7)	6 (23.1)	0.757	8 (44.4)	11 (29.7)	0.2816	6 (37.5)	13 (24.1)	0.2888
Clinical outcome (severity group)
No pneumonia (0; mild)	⎯	61 (35.5)	⎯	⎯	9 (34.6)	⎯	⎯	3 (8.1)	⎯	⎯	19 (35.2)	⎯
Pneumonia, without hypoxia (1; moderate)	⎯	43 (25.0)	⎯	⎯	10 (38.5)	⎯	⎯	4 (10.8)	⎯	⎯	11 (20.4)	⎯
Pneumonia, with hypoxia (2; severe)	⎯	68 (39.5)	⎯	⎯	7 (26.9)	⎯	⎯	30 (81.1)	⎯	⎯	24 (44.4)	⎯
Interval between admission and sample acquisition (median days)	3 (2-3)	⎯	⎯	3 (2-3)	⎯	⎯	3 (2-3)	⎯	⎯	3 (2-3)	⎯	⎯
Interval between symptom onset and sample acquisition (median days)	⎯	7 (4-11)	⎯	⎯	8 (5-11)	⎯	⎯	14 (9-19.5)	⎯	⎯	7 (2-11)	⎯
Categorical variables are shown as frequency (%). Continuous variables are shown mean SD or median (IQR). *Unpaired t test or Chi-square test. COVID-19, Coronavirus Disease-19; CyTOF, cytometry by time-of-flight; Ct).
