# Supplementary material for: Asymptomatic COVID‐19: disease tolerance with efficient anti‐viral immunity against SARS‐CoV‐2
Source: EMBO Mol Med. 2021 May 27;13(6):e14045. doi: 10.15252/emmm.202114045 (PMC8185544; doi:10.15252/emmm.202114045)
Supplement: Supplementary file 5 — Dataset EV1 [file EMMM-13-e14045-s002.xlsx]

## Sheet: Supplementary Table 2
	Dataset EV1. List of DEGs between whole blood transcriptomes of symptomatic and asymptomatic SARS-CoV-2 infected patients (Symptomatic vs. Asymptomatic) during the acute phase of infection, with thresholds of FDR adjusted p-value < 0.05 and |FC| > 2.
	Gene ID	Length (bp)	Gene Name	Gene Type	logFC	logCPM	F	p-value	FDR adjusted p-value
	ENSG00000283041.1	1314	AC008038.1	processed_pseudogene	-1.5515	4.07261	97.3426	2.9743e-14	6.79478e-10
	ENSG00000229638.1	1284	RPL4P4	processed_pseudogene	-1.5673	3.53081	86.1121	2.87075e-13	3.27912e-09
	ENSG00000174444.15	5609	RPL4	protein_coding	-1.24652	10.392	81.1927	8.19686e-13	4.8885e-09
	ENSG00000184678.10	2194	HIST2H2BE	protein_coding	1.74175	7.91125	80.6448	9.23377e-13	4.8885e-09
	ENSG00000274641.1	381	HIST1H2BO	protein_coding	2.91039	3.6017	79.1401	1.28391e-12	4.8885e-09
	ENSG00000124657.1	942	OR2B6	protein_coding	3.05211	3.18377	77.5576	1.82297e-12	5.94941e-09
	ENSG00000233476.3	1384	EEF1A1P6	processed_pseudogene	-1.46865	3.92488	75.4152	2.94955e-12	8.42281e-09
	ENSG00000213553.4	954	RPLP0P6	processed_pseudogene	-1.43824	3.1874	66.9948	2.1133e-11	5.36427e-08
	ENSG00000162614.18	4436	NEXN	protein_coding	1.48163	4.46268	65.7899	2.8316e-11	5.88071e-08
	ENSG00000282988.2	2110	AL031777.3	protein_coding	1.85681	3.4695	62.4941	6.39798e-11	1.03344e-07
	ENSG00000142541.17	2369	RPL13A	protein_coding	-1.19531	10.043	62.0101	7.2251e-11	1.03344e-07
	ENSG00000215030.5	636	RPL13P12	processed_pseudogene	-1.88663	4.14622	62.0031	7.2379e-11	1.03344e-07
	ENSG00000236552.2	612	RPL13AP5	processed_pseudogene	-1.41428	3.61654	60.505	1.05785e-10	1.42156e-07
	ENSG00000196205.8	1389	EEF1A1P5	processed_pseudogene	-1.25453	7.17659	58.403	1.81654e-10	2.07494e-07
	ENSG00000274290.2	2585	HIST1H2BE	protein_coding	2.50733	1.98061	58.0163	2.00868e-10	2.18515e-07
	ENSG00000172159.16	6486	FRMD3	protein_coding	1.62971	5.6336	57.6402	2.21572e-10	2.25824e-07
	ENSG00000100316.16	4710	RPL3	protein_coding	-1.17881	11.2058	57.5417	2.27357e-10	2.25824e-07
	ENSG00000250182.3	1389	EEF1A1P13	processed_pseudogene	-1.25645	3.64803	54.5807	4.98189e-10	4.55246e-07
	ENSG00000134809.9	776	TIMM10	protein_coding	2.05387	4.24043	53.6316	6.4344e-10	5.0389e-07
	ENSG00000105373.19	5317	NOP53	protein_coding	-1.8694	5.51402	53.5283	6.61707e-10	5.0389e-07
	ENSG00000275713.2	2060	HIST1H2BH	protein_coding	1.5599	4.72869	53.0207	7.59528e-10	5.42232e-07
	ENSG00000158373.8	871	HIST1H2BD	protein_coding	1.67125	4.10452	51.4442	1.17025e-09	8.10133e-07
	ENSG00000048342.16	9556	CC2D2A	protein_coding	1.40498	3.69253	50.929	1.34965e-09	9.06197e-07
	ENSG00000089157.16	3988	RPLP0	protein_coding	-1.13652	9.49027	50.7258	1.42802e-09	9.06197e-07
	ENSG00000228502.1	1389	EEF1A1P11	processed_pseudogene	-1.23633	3.61472	49.9919	1.75247e-09	1.04555e-06
	ENSG00000249264.1	1383	EEF1A1P9	processed_pseudogene	-1.27057	2.97199	49.9264	1.78492e-09	1.04555e-06
	ENSG00000265996.1	88	MIR3671	miRNA	2.05318	0.459531	49.6794	1.91294e-09	1.06588e-06
	ENSG00000102804.15	8586	TSC22D1	protein_coding	1.19613	7.97797	48.5668	2.61871e-09	1.42439e-06
	ENSG00000111912.20	7647	NCOA7	protein_coding	1.86304	5.60912	48.4205	2.72979e-09	1.45028e-06
	ENSG00000233030.2	3543	AC243772.2	lncRNA	3.11225	2.54827	48.0831	3.00485e-09	1.56013e-06
	ENSG00000145016.16	11139	RUBCN	protein_coding	1.4169	3.88297	47.9812	3.09347e-09	1.57045e-06
	ENSG00000114541.15	11201	FRMD4B	protein_coding	1.28062	5.01068	46.7394	4.4182e-09	2.09855e-06
	ENSG00000156508.18	5474	EEF1A1	protein_coding	-1.12554	12.6421	46.675	4.50117e-09	2.09855e-06
	ENSG00000281383.1	923	FP671120.5	lncRNA	1.54112	2.64823	46.4476	4.80716e-09	2.19639e-06
	ENSG00000232573.1	423	RPL3P4	processed_pseudogene	-1.08867	3.05176	46.3064	5.0079e-09	2.23877e-06
	ENSG00000234684.7	5308	SDCBP2-AS1	lncRNA	1.31948	2.94695	46.1807	5.19392e-09	2.23877e-06
	ENSG00000133106.14	4924	EPSTI1	protein_coding	2.06993	8.0694	45.697	5.97898e-09	2.48345e-06
	ENSG00000158406.4	2163	HIST1H4H	protein_coding	2.43536	5.58847	45.2446	6.82443e-09	2.63551e-06
	ENSG00000196141.14	10453	SPATS2L	protein_coding	3.07972	4.99689	45.1924	6.92959e-09	2.63551e-06
	ENSG00000151650.8	2459	VENTX	protein_coding	-1.57056	3.11751	45.1398	7.03727e-09	2.63551e-06
	ENSG00000238025.1	1035	ZDHHC4P1	processed_pseudogene	5.29272	-1.40888	44.9005	7.54977e-09	2.73769e-06
	ENSG00000138642.14	5793	HERC6	protein_coding	1.74257	6.10856	44.776	7.83119e-09	2.7934e-06
	ENSG00000225470.8	20655	JPX	lncRNA	1.43835	3.21046	44.7258	7.94796e-09	2.7934e-06
	ENSG00000249855.1	1382	EEF1A1P19	processed_pseudogene	-1.32637	2.66255	43.5844	1.11447e-08	3.53612e-06
	ENSG00000165029.16	11264	ABCA1	protein_coding	1.16831	6.70596	43.3522	1.19438e-08	3.73776e-06
	ENSG00000177409.12	7150	SAMD9L	protein_coding	1.68156	7.96404	43.1557	1.26661e-08	3.85809e-06
	ENSG00000038945.15	7812	MSR1	protein_coding	2.1742	2.81175	42.9797	1.33514e-08	4.01334e-06
	ENSG00000243199.1	870	AC115223.1	processed_pseudogene	-1.1902	2.69726	42.9054	1.36525e-08	4.02114e-06
	ENSG00000230207.1	1276	RPL4P5	processed_pseudogene	-1.5845	0.409933	42.8866	1.37294e-08	4.02114e-06
	ENSG00000181381.13	12156	DDX60L	protein_coding	1.50316	8.15005	42.3423	1.6172e-08	4.61811e-06
	ENSG00000230383.1	862	AC009245.1	processed_pseudogene	-1.28175	1.71498	42.1796	1.6986e-08	4.73225e-06
	ENSG00000183831.6	2911	ANKRD45	protein_coding	5.55876	-2.55755	54.4447	2.15439e-08	5.85916e-06
	ENSG00000140988.16	2388	RPS2	protein_coding	-1.27034	8.10379	41.1844	2.29796e-08	6.14364e-06
	ENSG00000007312.12	2080	CD79B	protein_coding	-1.15342	6.14787	41.1633	2.31277e-08	6.14364e-06
	ENSG00000188107.14	17070	EYS	protein_coding	1.37171	2.08537	41.1027	2.356e-08	6.18654e-06
	ENSG00000137965.11	2038	IFI44	protein_coding	2.48109	7.73074	40.5009	2.8331e-08	7.11233e-06
	ENSG00000165949.12	4147	IFI27	protein_coding	4.31257	7.35331	40.4306	2.89502e-08	7.18878e-06
	ENSG00000272666.1	602	U62317.1	lncRNA	2.10965	0.843558	40.3365	2.98009e-08	7.32045e-06
	ENSG00000227939.1	1203	RPL3P2	processed_pseudogene	-1.13561	2.86199	40.1472	3.1591e-08	7.67763e-06
	ENSG00000100129.18	4296	EIF3L	protein_coding	-1.03822	7.93498	40.0685	3.23682e-08	7.78371e-06
	ENSG00000125148.7	914	MT2A	protein_coding	2.51632	4.23621	39.9659	3.341e-08	7.87332e-06
	ENSG00000142089.16	1151	IFITM3	protein_coding	1.8886	9.32995	39.9308	3.37748e-08	7.87332e-06
	ENSG00000169504.15	4467	CLIC4	protein_coding	1.07469	5.25005	39.8684	3.44331e-08	7.94569e-06
	ENSG00000132530.17	6615	XAF1	protein_coding	1.92139	6.59079	39.2233	4.20686e-08	9.43208e-06
	ENSG00000167526.13	6172	RPL13	protein_coding	-1.09413	9.3872	39.0586	4.42855e-08	9.82236e-06
	ENSG00000269044.2	1473	AC024075.2	lncRNA	-1.01126	3.60145	38.9037	4.64806e-08	1.01129e-05
	ENSG00000188822.8	5265	CNR2	protein_coding	-1.12697	4.72949	38.8692	4.69853e-08	1.01262e-05
	ENSG00000136149.6	612	RPL13AP25	processed_pseudogene	-1.32834	1.39068	38.582	5.14063e-08	1.08739e-05
	ENSG00000137628.17	6746	DDX60	protein_coding	1.77641	6.90086	38.5347	5.21751e-08	1.09352e-05
	ENSG00000111224.14	6200	PARP11	protein_coding	1.11086	4.52887	38.234	5.73473e-08	1.18027e-05
	ENSG00000102230.13	5555	PCYT1B	protein_coding	1.69515	2.69191	38.1274	5.93044e-08	1.20965e-05
	ENSG00000224578.5	1924	HNRNPA1P48	protein_coding	-1.03416	2.92177	37.9656	6.24102e-08	1.25067e-05
	ENSG00000178464.6	645	RPL10P16	processed_pseudogene	-1.03575	2.54663	37.897	6.37775e-08	1.26409e-05
	ENSG00000149823.9	4880	VPS51	protein_coding	-1.07404	6.33024	37.2988	7.7093e-08	1.4436e-05
	ENSG00000198034.11	2930	RPS4X	protein_coding	-1.06464	9.22918	37.1454	8.09487e-08	1.49135e-05
	ENSG00000243290.3	398	IGKV1-12	IG_V_gene	3.08496	4.00747	36.4204	1.0207e-07	1.80759e-05
	ENSG00000135114.12	3517	OASL	protein_coding	1.91921	8.91498	36.1017	1.13088e-07	1.9873e-05
	ENSG00000270882.2	1876	HIST2H4A	protein_coding	1.38897	2.56765	35.5333	1.35887e-07	2.29951e-05
	ENSG00000117226.12	4284	GBP3	protein_coding	1.3866	6.4427	35.4638	1.38986e-07	2.33465e-05
	ENSG00000111331.13	8161	OAS3	protein_coding	2.22193	8.52652	35.0414	1.59451e-07	2.57504e-05
	ENSG00000204397.7	1688	CARD16	protein_coding	1.94644	6.60951	34.9631	1.63575e-07	2.61319e-05
	ENSG00000152558.15	4442	TMEM123	protein_coding	1.27041	8.26294	34.8997	1.66992e-07	2.64926e-05
	ENSG00000149131.15	3603	SERPING1	protein_coding	2.16403	7.99711	34.8558	1.69405e-07	2.66901e-05
	ENSG00000153071.15	7717	DAB2	protein_coding	1.10659	6.14843	34.752	1.75248e-07	2.70509e-05
	ENSG00000184979.9	2129	USP18	protein_coding	2.85583	6.31409	34.3875	1.97479e-07	2.98769e-05
	ENSG00000169385.3	720	RNASE2	protein_coding	3.14429	4.02722	34.3528	1.99746e-07	2.99412e-05
	ENSG00000211670.2	461	IGLV3-9	IG_V_gene	4.89427	4.58863	34.3409	2.00525e-07	2.99412e-05
	ENSG00000145287.10	3853	PLAC8	protein_coding	1.22579	6.33341	34.288	2.04042e-07	3.02684e-05
	ENSG00000215788.10	4283	TNFRSF25	protein_coding	-1.05221	4.81486	34.216	2.08931e-07	3.07937e-05
	ENSG00000230322.1	430	AL136320.1	lncRNA	1.78913	0.933526	34.1799	2.11429e-07	3.09089e-05
	ENSG00000108679.13	3422	LGALS3BP	protein_coding	1.78557	7.76961	34.1657	2.12418e-07	3.09089e-05
	ENSG00000225964.6	2749	NRIR	lncRNA	2.10501	2.88337	34.092	2.17635e-07	3.12697e-05
	ENSG00000198929.13	7854	NOS1AP	protein_coding	4.52991	-2.24517	34.026	2.22424e-07	3.15607e-05
	ENSG00000176659.9	3395	C20orf197	lncRNA	1.7349	1.95918	33.9232	2.30095e-07	3.24477e-05
	ENSG00000223387.6	3667	LINC02068	lncRNA	5.03446	-0.867099	33.8679	2.3433e-07	3.28421e-05
	ENSG00000287299.1	8982	AC012459.1	lncRNA	3.78994	1.15211	33.8087	2.38958e-07	3.32852e-05
	ENSG00000233822.4	5477	HIST1H2BN	protein_coding	2.01368	2.3958	33.7905	2.40406e-07	3.32852e-05
	ENSG00000121552.4	1366	CSTA	protein_coding	2.53446	4.4072	33.7322	2.45078e-07	3.3704e-05
	ENSG00000111335.12	6264	OAS2	protein_coding	1.84028	8.96832	33.6797	2.49376e-07	3.39106e-05
	ENSG00000102081.14	8919	FMR1	protein_coding	1.17375	5.33025	33.579	2.57834e-07	3.48534e-05
	ENSG00000130511.16	2974	SSBP4	protein_coding	-1.09745	3.08094	33.5192	2.62994e-07	3.51351e-05
	ENSG00000121797.10	2991	CCRL2	protein_coding	1.28334	3.95261	33.4759	2.66794e-07	3.54355e-05
	ENSG00000276180.1	1294	HIST1H4I	protein_coding	1.02008	3.53008	33.4303	2.70863e-07	3.57681e-05
	ENSG00000143995.20	10942	MEIS1	protein_coding	1.24789	4.44238	33.3781	2.75596e-07	3.61839e-05
	ENSG00000253497.1	347	IGKV1-13	IG_V_pseudogene	4.78056	2.97292	33.3241	2.80589e-07	3.66289e-05
	ENSG00000213380.15	7450	COG8	protein_coding	-1.03142	3.41602	33.1358	2.98729e-07	3.83437e-05
	ENSG00000280739.3	19361	EIF1B-AS1	lncRNA	1.22683	3.36174	33.1236	2.99943e-07	3.83437e-05
	ENSG00000249850.1	1292	KRT18P31	processed_pseudogene	1.91022	2.65748	33.1186	3.00439e-07	3.83437e-05
	ENSG00000108691.9	1986	CCL2	protein_coding	4.83573	1.61116	33.0324	3.09198e-07	3.92424e-05
	ENSG00000242766.1	532	IGKV1D-17	IG_V_gene	4.99839	1.70154	32.9957	3.13001e-07	3.92885e-05
	ENSG00000143546.10	891	S100A8	protein_coding	2.47208	10.1336	32.7161	3.43645e-07	4.22074e-05
	ENSG00000236320.3	2889	SLFN14	protein_coding	1.57318	3.0178	32.6108	3.55984e-07	4.3489e-05
	ENSG00000255221.3	1232	CARD17	protein_coding	2.47316	2.48607	32.5858	3.5897e-07	4.36206e-05
	ENSG00000278828.1	1237	HIST1H3H	protein_coding	1.1643	7.66838	32.5383	3.64742e-07	4.38918e-05
	ENSG00000163220.11	573	S100A9	protein_coding	1.5494	10.9566	32.5358	3.65044e-07	4.38918e-05
	ENSG00000232233.1	1832	LINC02043	lncRNA	3.90033	-2.70074	32.5029	3.69096e-07	4.39166e-05
	ENSG00000115267.8	5094	IFIH1	protein_coding	1.69043	7.00043	32.3366	3.90285e-07	4.6052e-05
	ENSG00000203814.6	3196	HIST2H2BF	protein_coding	1.75494	2.94819	32.2214	4.05712e-07	4.74092e-05
	ENSG00000145476.16	9767	CYP4V2	protein_coding	1.03127	3.96668	32.1709	4.12661e-07	4.74092e-05
	ENSG00000041353.10	7154	RAB27B	protein_coding	1.19003	4.7253	32.1545	4.14943e-07	4.74092e-05
	ENSG00000136514.3	1501	RTP4	protein_coding	2.15624	5.43846	31.7782	4.71138e-07	5.27606e-05
	ENSG00000185909.15	2171	KLHDC8B	protein_coding	1.1433	5.13425	31.7078	4.82504e-07	5.35087e-05
	ENSG00000132256.18	4804	TRIM5	protein_coding	1.41882	5.85471	31.6112	4.98539e-07	5.46623e-05
	ENSG00000211951.2	381	IGHV2-26	IG_V_gene	4.93364	4.76956	31.5819	5.03517e-07	5.46623e-05
	ENSG00000223960.7	10946	PRKRA-AS1	lncRNA	1.30914	2.71818	31.5808	5.03709e-07	5.46623e-05
	ENSG00000160932.11	2638	LY6E	protein_coding	1.79221	9.70206	31.5063	5.16607e-07	5.56693e-05
	ENSG00000229160.1	351	AC009229.2	lncRNA	3.95296	-2.6107	31.4175	5.32419e-07	5.71038e-05
	ENSG00000189343.7	883	RPS2P46	processed_pseudogene	-1.67445	2.7912	31.3758	5.40005e-07	5.73786e-05
	ENSG00000238113.7	4123	LINC01410	lncRNA	1.414	4.82456	31.2141	5.70555e-07	6.00171e-05
	ENSG00000198755.11	1508	RPL10A	protein_coding	-1.01537	7.60428	31.2029	5.72717e-07	6.00171e-05
	ENSG00000280347.1	4975	AC000123.3	TEC	1.24616	1.98158	31.122	5.88737e-07	6.12724e-05
	ENSG00000211950.2	411	IGHV1-24	IG_V_gene	3.65916	3.63559	31.0908	5.95028e-07	6.15087e-05
	ENSG00000180573.9	1668	HIST1H2AC	protein_coding	1.09377	9.15249	30.9534	6.23591e-07	6.38831e-05
	ENSG00000234498.3	609	RPL13AP20	processed_pseudogene	-1.31056	0.96129	30.7987	6.57448e-07	6.61648e-05
	ENSG00000180596.7	834	HIST1H2BC	protein_coding	1.13239	5.85045	30.6833	6.83956e-07	6.85306e-05
	ENSG00000217275.2	499	AL031777.1	processed_pseudogene	2.08454	1.80179	30.6169	6.99701e-07	6.93485e-05
	ENSG00000204217.14	12656	BMPR2	protein_coding	1.02847	4.85473	30.5979	7.04261e-07	6.93485e-05
	ENSG00000119705.9	2631	SLIRP	protein_coding	2.30674	2.41779	30.507	7.26583e-07	7.06581e-05
	ENSG00000198840.2	346	MT-ND3	protein_coding	1.97731	4.68988	30.4511	7.4067e-07	7.07976e-05
	ENSG00000127184.13	1969	COX7C	protein_coding	2.46137	4.2022	30.416	7.49649e-07	7.13572e-05
	ENSG00000137959.16	10240	IFI44L	protein_coding	2.60778	8.71878	30.2533	7.9281e-07	7.48419e-05
	ENSG00000243797.6	2082	AC004917.1	lncRNA	1.89058	0.995505	30.196	8.08616e-07	7.60199e-05
	ENSG00000163568.15	1874	AIM2	protein_coding	1.54233	5.11732	30.1643	8.175e-07	7.65402e-05
	ENSG00000220323.4	3612	HIST2H2BD	transcribed_unprocessed_pseudogene	1.02394	2.47741	29.9468	8.81229e-07	8.11761e-05
	ENSG00000089127.13	4941	AC004551.1	protein_coding	1.64519	9.30959	29.8628	9.07199e-07	8.28668e-05
	ENSG00000132274.16	5944	TRIM22	protein_coding	1.24651	9.02733	29.6529	9.75641e-07	8.70645e-05
	ENSG00000078081.8	3785	LAMP3	protein_coding	3.1643	4.03182	29.5764	1.00189e-06	8.87138e-05
	ENSG00000276566.1	376	IGKV1D-13	IG_V_gene	5.00547	3.582	29.5171	1.02272e-06	9.02088e-05
	ENSG00000160226.16	6063	CFAP410	protein_coding	-1.05055	2.37205	29.357	1.08128e-06	9.39421e-05
	ENSG00000127922.9	11490	SEM1	protein_coding	2.18145	3.72136	29.3401	1.08765e-06	9.41187e-05
	ENSG00000137414.6	4726	FAM8A1	protein_coding	1.11298	6.46807	29.2332	1.12893e-06	9.73221e-05
	ENSG00000120217.14	4108	CD274	protein_coding	1.80851	4.622	28.9998	1.22476e-06	0.000103246
	ENSG00000182809.10	4837	CRIP2	protein_coding	-1.58934	3.67274	28.9343	1.25313e-06	0.000105249
	ENSG00000151364.17	1899	KCTD14	protein_coding	4.46658	-0.0448331	28.8079	1.30985e-06	0.00010921
	ENSG00000234149.1	189	AC018511.2	lncRNA	3.33087	-3.15549	28.782	1.32181e-06	0.000109409
	ENSG00000187699.10	5997	C2orf88	protein_coding	1.07046	5.82372	28.5775	1.42013e-06	0.000115867
	ENSG00000258441.1	5715	LINC00641	lncRNA	1.47391	3.16219	28.5156	1.45136e-06	0.000117994
	ENSG00000277511.1	860	AC116407.2	lncRNA	1.50635	1.45592	28.3562	1.53516e-06	0.000123576
	ENSG00000185088.14	8825	RPS27L	protein_coding	1.7471	3.74516	28.3369	1.54564e-06	0.000123896
	ENSG00000070423.18	3452	AC004156.1	protein_coding	-1.03518	4.81831	28.3152	1.5575e-06	0.000124409
	ENSG00000112695.11	1922	COX7A2	protein_coding	2.42399	4.95433	28.219	1.61124e-06	0.000127366
	ENSG00000117318.9	1496	ID3	protein_coding	-1.15666	3.81588	28.1951	1.62488e-06	0.0001279
	ENSG00000124635.8	950	HIST1H2BJ	protein_coding	1.19866	5.02009	28.0089	1.7354e-06	0.000132837
	ENSG00000185885.16	936	IFITM1	protein_coding	1.44338	7.19091	28.0082	1.73587e-06	0.000132837
	ENSG00000138798.12	7616	EGF	protein_coding	1.48796	4.19288	27.9795	1.7536e-06	0.000133537
	ENSG00000122729.19	7555	ACO1	protein_coding	1.0585	5.30618	27.652	1.96958e-06	0.000147524
	ENSG00000223914.3	5992	LINC02471	lncRNA	2.19431	1.27662	27.5821	2.0191e-06	0.000150641
	ENSG00000154589.6	607	LY96	protein_coding	1.81757	4.06924	27.4318	2.1301e-06	0.000156975
	ENSG00000124256.15	5405	ZBP1	protein_coding	1.43884	6.62562	27.377	2.17211e-06	0.000159045
	ENSG00000118046.15	8692	STK11	protein_coding	-1.46433	3.39146	27.2255	2.29288e-06	0.000165762
	ENSG00000276863.1	526	AC124319.4	lncRNA	3.53974	-2.75537	27.2069	2.30815e-06	0.000166186
	ENSG00000227063.5	81	RPL41P1	processed_pseudogene	2.861	1.82651	27.1635	2.34419e-06	0.000167878
	ENSG00000205413.8	6855	SAMD9	protein_coding	1.25648	7.22859	27.1429	2.36159e-06	0.000168596
	ENSG00000198918.8	2128	RPL39	protein_coding	2.76905	4.37243	27.1087	2.39065e-06	0.000170138
	ENSG00000202533.1	111	RF00019	misc_RNA	1.67347	0.219354	27.0061	2.48009e-06	0.000174235
	ENSG00000121858.11	3441	TNFSF10	protein_coding	1.37218	9.53346	27.0034	2.48251e-06	0.000174235
	ENSG00000115415.18	6053	STAT1	protein_coding	1.04131	9.71085	26.9649	2.51696e-06	0.000174838
	ENSG00000055332.18	10753	EIF2AK2	protein_coding	1.28131	7.62575	26.9639	2.51791e-06	0.000174838
	ENSG00000137154.12	2714	RPS6	protein_coding	-1.12695	9.14355	26.8772	2.59736e-06	0.000179808
	ENSG00000073737.16	3750	DHRS9	protein_coding	1.13842	6.73983	26.8686	2.60541e-06	0.000179821
	ENSG00000286216.1	1100	AC104335.1	lncRNA	4.08565	-2.36062	26.6357	2.83287e-06	0.000189962
	ENSG00000143971.8	7480	ETAA1	protein_coding	1.12479	3.10756	26.6205	2.84842e-06	0.000189962
	ENSG00000004468.13	6857	CD38	protein_coding	1.32428	5.62383	26.4858	2.99014e-06	0.000198
	ENSG00000188313.13	4332	PLSCR1	protein_coding	1.56371	8.34887	26.2889	3.21035e-06	0.000211356
	ENSG00000188243.12	2897	COMMD6	protein_coding	2.18202	3.78254	26.2622	3.2416e-06	0.00021219
	ENSG00000270972.1	497	AC136475.9	lncRNA	2.43029	3.68116	26.2293	3.28033e-06	0.000213118
	ENSG00000182557.8	2432	SPNS3	protein_coding	-1.5705	3.43394	26.2273	3.28276e-06	0.000213118
	ENSG00000117228.10	4862	GBP1	protein_coding	1.26364	8.81092	26.1912	3.32593e-06	0.000214635
	ENSG00000159958.6	3944	TNFRSF13C	protein_coding	-1.23373	4.4806	26.1211	3.41141e-06	0.00021825
	ENSG00000257875.1	493	AC089998.3	processed_pseudogene	4.14457	-2.21673	26.0678	3.47797e-06	0.000220592
	ENSG00000134326.11	4302	CMPK2	protein_coding	2.12787	6.49004	25.8243	3.79947e-06	0.000234852
	ENSG00000145088.9	1770	EAF2	protein_coding	1.78597	3.53708	25.8212	3.80369e-06	0.000234852
	ENSG00000090061.17	8220	CCNK	protein_coding	1.07135	2.30267	25.8104	3.81874e-06	0.000235146
	ENSG00000255328.1	1277	AC136475.5	lncRNA	2.3174	2.51922	25.7715	3.8731e-06	0.000237197
	ENSG00000213741.10	9845	RPS29	protein_coding	2.244	5.18103	25.7376	3.92123e-06	0.000238881
	ENSG00000207171.1	131	RF00432	snoRNA	3.46429	-2.21385	25.6024	4.11915e-06	0.00024829
	ENSG00000071082.11	5277	RPL31	protein_coding	2.39898	7.53187	25.5756	4.15968e-06	0.000249206
	ENSG00000254170.1	791	AC008802.1	processed_pseudogene	3.60482	-2.8315	25.5707	4.16706e-06	0.000249206
	ENSG00000216639.1	747	AL133406.1	processed_pseudogene	4.37322	-1.45677	25.5152	4.25235e-06	0.000252982
	ENSG00000236345.1	1454	SCAT8	lncRNA	1.22209	3.60887	25.4911	4.29002e-06	0.000254042
	ENSG00000108387.14	8012	SEPT4	protein_coding	1.80481	3.38588	25.4895	4.29242e-06	0.000254042
	ENSG00000214199.3	1346	EEF1A1P12	processed_pseudogene	-1.18138	0.771759	25.2363	4.70915e-06	0.000273742
	ENSG00000177954.14	1028	RPS27	protein_coding	2.5128	7.70302	25.175	4.81606e-06	0.000277136
	ENSG00000232112.3	1139	TMA7	protein_coding	1.97489	3.57856	25.1287	4.89857e-06	0.000281175
	ENSG00000182117.5	554	NOP10	protein_coding	2.2514	5.18223	25.1156	4.92211e-06	0.000281818
	ENSG00000185245.8	2514	GP1BA	protein_coding	1.09089	4.84839	24.9769	5.17944e-06	0.000294339
	ENSG00000259719.6	4497	LINC02284	lncRNA	1.44808	4.00651	24.9439	5.24272e-06	0.000297139
	ENSG00000110852.4	2638	CLEC2B	protein_coding	1.64336	5.44636	24.891	5.34565e-06	0.000300792
	ENSG00000253998.3	372	IGKV2-29	IG_V_pseudogene	2.84252	4.03629	24.8288	5.46946e-06	0.000307002
	ENSG00000279483.2	75	AC090498.1	processed_pseudogene	2.70213	1.96723	24.8045	5.51871e-06	0.000308252
	ENSG00000088827.12	7886	SIGLEC1	protein_coding	2.51953	6.91008	24.7514	5.62771e-06	0.00031281
	ENSG00000256393.1	78	RPL41P5	processed_pseudogene	2.69448	1.3995	24.6866	5.76398e-06	0.000317297
	ENSG00000154102.11	2181	C16orf74	protein_coding	-1.23532	1.86653	24.6133	5.922e-06	0.000324432
	ENSG00000216331.2	574	HIST1H1PS1	unprocessed_pseudogene	2.48425	-1.95361	24.5636	6.03177e-06	0.000329655
	ENSG00000119917.14	2537	IFIT3	protein_coding	2.01049	11.0166	24.3926	6.42575e-06	0.000347858
	ENSG00000286076.1	538	AC005050.3	lncRNA	2.07818	0.996294	24.2895	6.67624e-06	0.000357187
	ENSG00000128918.15	8127	ALDH1A2	protein_coding	1.20226	2.20964	24.1644	6.99357e-06	0.000371595
	ENSG00000119922.10	4074	IFIT2	protein_coding	1.85231	11.1303	24.141	7.05456e-06	0.000371595
	ENSG00000286100.1	3414	AL008725.1	lncRNA	4.11453	-2.11138	24.1073	7.14344e-06	0.000375154
	ENSG00000287403.1	2402	AC016245.2	lncRNA	3.12548	-3.15327	24.0841	7.2054e-06	0.000377235
	ENSG00000134321.12	4722	RSAD2	protein_coding	2.69103	10.0281	24.0695	7.24481e-06	0.000377235
	ENSG00000225630.1	1044	MTND2P28	unprocessed_pseudogene	1.78362	2.88319	23.9783	7.49492e-06	0.000386504
	ENSG00000185745.10	4614	IFIT1	protein_coding	2.28235	9.36027	23.9223	7.653e-06	0.000392002
	ENSG00000125356.7	421	NDUFA1	protein_coding	1.98711	4.30133	23.9057	7.70041e-06	0.000392669
	ENSG00000118985.16	7108	ELL2	protein_coding	1.246	4.29717	23.89	7.74551e-06	0.000394089
	ENSG00000138496.16	8938	PARP9	protein_coding	1.03495	8.7625	23.8221	7.94436e-06	0.000401282
	ENSG00000166428.13	6977	PLD4	protein_coding	-1.19057	5.52175	23.6728	8.40017e-06	0.000419916
	ENSG00000106336.13	3329	FBXO24	protein_coding	3.72803	-2.3585	23.6044	8.6179e-06	0.000427991
	ENSG00000273272.2	794	U62317.4	lncRNA	1.33018	0.684834	23.5478	8.8023e-06	0.000435334
	ENSG00000257452.1	575	AC004551.2	lncRNA	2.48567	1.0108	23.5473	8.80386e-06	0.000435334
	ENSG00000146425.11	2953	DYNLT1	protein_coding	1.2555	6.77055	23.4548	9.11467e-06	0.000446834
	ENSG00000107201.10	4640	DDX58	protein_coding	1.39203	7.79543	23.4416	9.16001e-06	0.000448095
	ENSG00000249096.7	5065	LINC02362	lncRNA	1.24703	2.59799	23.4096	9.27059e-06	0.000452535
	ENSG00000147036.11	10298	LANCL3	protein_coding	1.2643	2.50677	23.3491	9.4836e-06	0.000460964
	ENSG00000173221.14	6229	GLRX	protein_coding	1.55521	6.96474	23.2318	9.91087e-06	0.000478676
	ENSG00000225093.1	1212	RPL3P7	processed_pseudogene	-1.18452	0.486009	23.1841	1.00906e-05	0.000484283
	ENSG00000079385.22	5496	CEACAM1	protein_coding	1.36205	6.67526	23.0241	1.07175e-05	0.000509309
	ENSG00000136816.16	2907	TOR1B	protein_coding	1.28486	6.00467	23.0151	1.07539e-05	0.000509696
	ENSG00000147454.14	7996	SLC25A37	protein_coding	-1.29862	12.5598	22.9037	1.12158e-05	0.000529393
	ENSG00000228474.6	600	OST4	protein_coding	2.05359	5.44109	22.8899	1.12744e-05	0.000531061
	ENSG00000261072.2	910	AC084783.1	processed_pseudogene	4.14218	-1.64662	22.8311	1.15281e-05	0.000536372
	ENSG00000204475.10	1233	NCR3	protein_coding	-1.09084	5.05721	22.7982	1.16725e-05	0.000541988
	ENSG00000185222.10	1974	TCEAL9	protein_coding	2.23889	0.908131	22.7163	1.20399e-05	0.000556337
	ENSG00000173369.16	1492	C1QB	protein_coding	2.10284	2.98599	22.7082	1.20772e-05	0.000556337
	ENSG00000187608.10	867	ISG15	protein_coding	2.19897	8.52681	22.7078	1.20789e-05	0.000556337
	ENSG00000173915.16	924	ATP5MD	protein_coding	1.97582	2.94116	22.6469	1.2361e-05	0.000564236
	ENSG00000161395.14	3619	PGAP3	protein_coding	-1.18358	3.49467	22.6461	1.23647e-05	0.000564236
	ENSG00000211640.4	353	IGLV6-57	IG_V_gene	2.68718	4.87265	22.6441	1.23739e-05	0.000564236
	ENSG00000156411.9	3415	ATP5MPL	protein_coding	1.72621	5.15792	22.636	1.2412e-05	0.000564843
	ENSG00000155368.16	2509	DBI	protein_coding	1.91639	4.99905	22.6035	1.25661e-05	0.000568867
	ENSG00000243517.1	606	AC024940.3	processed_pseudogene	-1.21257	0.519129	22.5742	1.27064e-05	0.000572492
	ENSG00000163221.9	485	S100A12	protein_coding	2.07945	5.26028	22.5693	1.27304e-05	0.000572492
	ENSG00000196683.10	1751	TOMM7	protein_coding	2.08581	3.22253	22.5486	1.28305e-05	0.000575575
	ENSG00000229117.9	1108	RPL41	protein_coding	2.22005	6.03657	22.4967	1.30861e-05	0.000583889
	ENSG00000137449.15	7177	CPEB2	protein_coding	1.05426	3.60222	22.4687	1.3226e-05	0.000588983
	ENSG00000088726.16	3297	TMEM40	protein_coding	1.17726	4.95721	22.4488	1.33264e-05	0.000591147
	ENSG00000081870.11	3236	HSPB11	protein_coding	1.18814	3.14419	22.436	1.33915e-05	0.000592883
	ENSG00000176261.15	3531	ZBTB8OS	protein_coding	1.03097	4.13639	22.3849	1.36542e-05	0.000602123
	ENSG00000068079.7	1973	IFI35	protein_coding	1.12542	7.30273	22.3391	1.38942e-05	0.00060811
	ENSG00000124091.9	2064	GCNT7	protein_coding	1.05178	1.63639	22.3236	1.39768e-05	0.000610137
	ENSG00000163737.3	604	PF4	protein_coding	1.40377	5.65472	22.3143	1.40263e-05	0.000610344
	ENSG00000211662.2	602	IGLV3-21	IG_V_gene	3.45414	6.60894	22.3036	1.40836e-05	0.000610881
	ENSG00000106399.11	3232	RPA3	protein_coding	1.35984	2.45951	22.302	1.40921e-05	0.000610881
	ENSG00000168653.11	548	NDUFS5	protein_coding	1.98137	3.80103	22.2384	1.44376e-05	0.000619648
	ENSG00000226360.5	652	RPL10AP6	processed_pseudogene	-1.18149	0.970807	22.1982	1.46608e-05	0.000627201
	ENSG00000150991.15	3898	UBC	protein_coding	1.1977	9.71117	22.1875	1.47211e-05	0.000628604
	ENSG00000196747.4	503	HIST1H2AI	protein_coding	1.73643	1.85258	22.1567	1.4895e-05	0.000633661
	ENSG00000197457.10	3029	STMN3	protein_coding	-1.01013	3.56232	22.0353	1.5602e-05	0.000660049
	ENSG00000279320.1	1991	AC069528.2	TEC	1.68005	1.6534	22.021	1.56875e-05	0.000661221
	ENSG00000100721.11	2256	TCL1A	protein_coding	-1.35615	7.38739	21.9994	1.58174e-05	0.000664781
	ENSG00000196778.3	5456	OR52K1	protein_coding	1.92981	2.91815	21.9868	1.58942e-05	0.000666242
	ENSG00000214223.4	962	HNRNPA1P10	processed_pseudogene	-1.01639	1.27764	21.9346	1.6215e-05	0.000673665
	ENSG00000273802.2	1534	HIST1H2BG	protein_coding	1.25842	4.42135	21.9011	1.64242e-05	0.000678221
	ENSG00000156467.9	9715	UQCRB	protein_coding	1.84245	4.49568	21.8638	1.66607e-05	0.000683329
	ENSG00000165682.14	3670	CLEC1B	protein_coding	1.0561	4.64537	21.8494	1.67526e-05	0.000685866
	ENSG00000120539.14	3631	MASTL	protein_coding	1.35125	2.97994	21.827	1.68972e-05	0.000688085
	ENSG00000139679.15	4348	LPAR6	protein_coding	1.50119	5.05038	21.7822	1.719e-05	0.000695054
	ENSG00000138495.6	2172	COX17	protein_coding	1.6451	2.523	21.7497	1.74058e-05	0.000700063
	ENSG00000113387.12	9266	SUB1	protein_coding	1.64564	5.75339	21.7257	1.75669e-05	0.0007053
	ENSG00000103121.8	12781	CMC2	protein_coding	1.0749	3.23525	21.6464	1.81102e-05	0.000723301
	ENSG00000147669.11	1673	POLR2K	protein_coding	2.1686	2.95179	21.6112	1.8357e-05	0.000730602
	ENSG00000157601.14	8616	MX1	protein_coding	1.68375	9.83366	21.5169	1.90352e-05	0.00075105
	ENSG00000162843.17	4939	WDR64	protein_coding	3.96649	-1.25728	21.3736	2.01164e-05	0.000786918
	ENSG00000223505.2	328	AC114402.1	processed_pseudogene	3.11812	-2.98111	21.2954	2.07329e-05	0.000805516
	ENSG00000199135.1	75	MIR101-1	miRNA	1.57129	0.0624269	21.2812	2.08469e-05	0.00080845
	ENSG00000268799.3	445	AC106774.4	protein_coding	3.63954	-2.33481	21.2728	2.09146e-05	0.00080845
	ENSG00000151693.11	7257	ASAP2	protein_coding	1.07905	2.28239	21.262	2.10019e-05	0.000810452
	ENSG00000255079.1	789	AC104241.2	lncRNA	3.95391	-1.6692	21.2249	2.13055e-05	0.000820783
	ENSG00000145592.14	8040	RPL37	protein_coding	1.64312	5.77662	21.1494	2.19371e-05	0.000837728
	ENSG00000185339.8	3122	TCN2	protein_coding	1.22525	6.03178	21.1461	2.19654e-05	0.000837728
	ENSG00000253667.2	2479	AC100821.1	processed_pseudogene	3.99413	-2.06006	21.1387	2.2028e-05	0.000838716
	ENSG00000124172.10	5081	ATP5F1E	protein_coding	1.58759	5.41672	21.117	2.2214e-05	0.00084439
	ENSG00000126267.11	1369	COX6B1	protein_coding	1.84705	5.1824	21.1084	2.22882e-05	0.000845803
	ENSG00000259600.2	1481	AC066616.2	processed_pseudogene	1.37831	3.208	21.0778	2.25534e-05	0.000851825
	ENSG00000204936.10	2474	CD177	protein_coding	2.51912	6.306	21.0772	2.25587e-05	0.000851825
	ENSG00000115604.10	4353	IL18R1	protein_coding	1.11265	5.03475	20.9725	2.34939e-05	0.00088131
	ENSG00000128482.16	3652	RNF112	protein_coding	3.68608	-1.92628	20.9512	2.36883e-05	0.00088458
	ENSG00000213442.5	528	RPL18AP3	processed_pseudogene	-1.07984	2.32798	20.9316	2.38691e-05	0.000889543
	ENSG00000115541.11	1823	HSPE1	protein_coding	1.75218	1.59026	20.9184	2.39924e-05	0.000889782
	ENSG00000119013.9	841	NDUFB3	protein_coding	1.98279	4.20126	20.876	2.43907e-05	0.000900169
	ENSG00000164919.11	2712	COX6C	protein_coding	2.01461	3.30795	20.8638	2.45063e-05	0.000902979
	ENSG00000244398.1	321	AC116533.1	processed_pseudogene	2.46844	-0.275025	20.8197	2.49298e-05	0.000917102
	ENSG00000235328.1	328	AC006946.1	processed_pseudogene	1.64547	0.603103	20.7866	2.52526e-05	0.000925996
	ENSG00000198087.7	6751	CD2AP	protein_coding	1.16894	4.3342	20.5988	2.71696e-05	0.000975925
	ENSG00000227081.5	255	AC005912.1	processed_pseudogene	2.7872	1.47032	20.515	2.80729e-05	0.00100207
	ENSG00000143977.14	1764	SNRPG	protein_coding	1.807	3.17916	20.4173	2.9165e-05	0.00102979
	ENSG00000122432.17	4280	SPATA1	protein_coding	1.03285	1.89275	20.3773	2.96257e-05	0.00104283
	ENSG00000163823.4	2646	CCR1	protein_coding	1.05089	7.87416	20.3323	3.01521e-05	0.00105648
	ENSG00000108771.13	3824	DHX58	protein_coding	1.4622	6.59803	20.2883	3.06755e-05	0.00107153
	ENSG00000253239.1	390	IGLVI-70	IG_V_pseudogene	3.5854	1.10775	20.2466	3.1181e-05	0.00108587
	ENSG00000185507.21	2612	IRF7	protein_coding	1.40633	8.39209	20.2276	3.1414e-05	0.00109232
	ENSG00000152778.9	4029	IFIT5	protein_coding	1.33829	6.69583	20.1859	3.19323e-05	0.00110439
	ENSG00000232139.6	4155	LINC00867	lncRNA	3.67874	-2.63519	20.1332	3.26004e-05	0.00111731
	ENSG00000249679.2	5580	AC106897.1	lncRNA	3.93113	-2.03691	20.0821	3.32603e-05	0.00113239
	ENSG00000214872.8	1649	SMTNL1	protein_coding	2.14694	2.47675	20.0699	3.34205e-05	0.00113615
	ENSG00000133019.11	12170	CHRM3	protein_coding	3.82425	-2.16295	20.0214	3.40645e-05	0.00115461
	ENSG00000136689.18	3256	IL1RN	protein_coding	1.23145	8.50203	20.0022	3.43217e-05	0.00115988
	ENSG00000164258.12	1174	NDUFS4	protein_coding	1.90892	3.02184	19.9882	3.45117e-05	0.00116286
	ENSG00000224650.2	587	IGHV3-74	IG_V_gene	2.63613	4.46169	19.9351	3.52401e-05	0.00118044
	ENSG00000164897.14	1963	TMUB1	protein_coding	-1.64263	2.7338	19.8038	3.71122e-05	0.0012359
	ENSG00000211753.4	364	TRBV28	TR_V_gene	-1.03178	3.72215	19.7849	3.73905e-05	0.00123975
	ENSG00000232176.1	712	AL161909.1	processed_pseudogene	-1.18283	1.16672	19.7514	3.78882e-05	0.00124971
	ENSG00000188282.12	4357	RUFY4	protein_coding	2.46252	1.42396	19.7241	3.82979e-05	0.00125887
	ENSG00000154328.16	3366	NEIL2	protein_coding	-1.0104	3.33148	19.7014	3.86436e-05	0.00126585
	ENSG00000087903.13	9094	RFX2	protein_coding	-1.02022	4.89461	19.6754	3.90424e-05	0.00127418
	ENSG00000163666.10	1493	HESX1	protein_coding	2.80027	1.43815	19.6594	3.92903e-05	0.00127781
	ENSG00000171858.18	1036	RPS21	protein_coding	1.91008	3.41415	19.6387	3.96126e-05	0.00127781
	ENSG00000138448.12	8220	ITGAV	protein_coding	1.08726	2.22209	19.6359	3.96571e-05	0.00127781
	ENSG00000180316.12	3034	PNPLA1	protein_coding	1.23815	3.07972	19.6115	4.00421e-05	0.00128478
	ENSG00000153574.9	1813	RPIA	protein_coding	-1.235	5.29457	19.5993	4.02358e-05	0.00128577
	ENSG00000072315.3	5839	TRPC5	protein_coding	3.78615	-2.16525	19.5882	4.04127e-05	0.00128942
	ENSG00000250510.8	3216	GPR162	protein_coding	-1.23268	2.62477	19.5784	4.057e-05	0.00129225
	ENSG00000168062.10	2815	BATF2	protein_coding	1.5848	4.93792	19.5427	4.11467e-05	0.00130273
	ENSG00000228863.8	4121	AL121985.1	lncRNA	1.42307	1.37804	19.5377	4.12288e-05	0.00130273
	ENSG00000265531.3	1127	FCGR1CP	unprocessed_pseudogene	1.39915	2.66366	19.517	4.15674e-05	0.00130874
	ENSG00000229119.3	295	AC026403.1	processed_pseudogene	-1.04607	0.820287	19.5156	4.15908e-05	0.00130874
	ENSG00000211967.3	571	IGHV3-53	IG_V_gene	2.49076	3.38296	19.4703	4.23434e-05	0.00131789
	ENSG00000198168.9	5201	SVIP	protein_coding	1.20426	3.31169	19.4277	4.30648e-05	0.00133373
	ENSG00000173660.12	1341	UQCRH	protein_coding	1.49209	4.40634	19.4002	4.35382e-05	0.0013441
	ENSG00000285533.2	3728	RELA-DT	lncRNA	1.03666	1.53762	19.3959	4.36115e-05	0.00134454
	ENSG00000201818.1	96	RNY4P17	misc_RNA	3.22644	-2.80133	19.3618	4.42063e-05	0.00136104
	ENSG00000115128.7	1125	SF3B6	protein_coding	1.80153	4.41898	19.2904	4.54784e-05	0.00139123
	ENSG00000182004.13	2080	SNRPE	protein_coding	1.76261	3.41991	19.249	4.62332e-05	0.00140639
	ENSG00000196116.8	4174	TDRD7	protein_coding	1.01682	5.44915	19.2299	4.65851e-05	0.00141521
	ENSG00000126860.11	2071	EVI2A	protein_coding	1.55457	4.55848	19.2075	4.7003e-05	0.00142412
	ENSG00000241429.1	1267	EEF1A1P25	processed_pseudogene	-1.06203	0.581231	19.1868	4.73918e-05	0.00143135
	ENSG00000120210.8	1734	INSL6	protein_coding	1.27506	1.04713	19.1848	4.74298e-05	0.00143135
	ENSG00000197061.4	435	HIST1H4C	protein_coding	2.24701	0.7097	19.1792	4.75355e-05	0.00143265
	ENSG00000232381.1	923	OR52U1P	unprocessed_pseudogene	3.40322	-1.56519	19.1527	4.80398e-05	0.00144404
	ENSG00000168894.9	1220	RNF181	protein_coding	1.26329	5.01978	19.1488	4.81137e-05	0.00144436
	ENSG00000165502.6	746	RPL36AL	protein_coding	1.56662	5.23763	19.1325	4.84274e-05	0.00144752
	ENSG00000225492.6	2352	GBP1P1	transcribed_unprocessed_pseudogene	2.08058	2.84116	19.1302	4.84726e-05	0.00144752
	ENSG00000232388.4	1098	SMIM26	protein_coding	1.38088	2.25402	19.1014	4.9032e-05	0.00145994
	ENSG00000156482.11	3987	RPL30	protein_coding	1.67093	4.59622	19.0409	5.02285e-05	0.00148984
	ENSG00000132185.16	3275	FCRLA	protein_coding	-1.16973	5.23033	19.0383	5.02809e-05	0.00148984
	ENSG00000007264.15	4138	MATK	protein_coding	-1.0163	4.64566	18.994	5.11775e-05	0.0015073
	ENSG00000183648.10	2263	NDUFB1	protein_coding	1.69909	2.99022	18.9794	5.14765e-05	0.00151349
	ENSG00000183134.5	2881	PTGDR2	protein_coding	-1.45118	4.07384	18.9749	5.1568e-05	0.00151423
	ENSG00000205707.10	2466	ETFRF1	protein_coding	1.07374	3.08175	18.9489	5.21076e-05	0.00152811
	ENSG00000230099.2	544	TRBV5-4	TR_V_gene	-1.28001	3.38717	18.9252	5.26022e-05	0.00153473
	ENSG00000141664.9	10235	ZCCHC2	protein_coding	1.00196	5.56796	18.913	5.28592e-05	0.00153954
	ENSG00000108700.5	862	CCL8	protein_coding	4.02677	0.58294	18.8692	5.37945e-05	0.00155602
	ENSG00000122420.10	5764	PTGFR	protein_coding	4.19278	-0.749031	18.8685	5.38086e-05	0.00155602
	ENSG00000230191.1	389	AC006970.1	processed_pseudogene	2.20921	-1.3244	18.8224	5.48108e-05	0.00157995
	ENSG00000169245.6	1175	CXCL10	protein_coding	2.96303	3.02484	18.8209	5.48435e-05	0.00157995
	ENSG00000260281.6	628	ITFG1-AS1	lncRNA	3.00972	-2.48509	18.8101	5.50805e-05	0.00158279
	ENSG00000187118.13	10533	CMC1	protein_coding	1.19586	3.49382	18.7531	5.63517e-05	0.00161396
	ENSG00000213598.4	376	AL049873.1	processed_pseudogene	2.36917	0.152628	18.7086	5.73661e-05	0.00162395
	ENSG00000123689.6	876	G0S2	protein_coding	1.35515	3.46013	18.6833	5.79512e-05	0.00163674
	ENSG00000207393.1	107	RNU6-136P	snRNA	2.57921	-3.29799	18.669	5.82845e-05	0.00163777
	ENSG00000211803.2	409	TRAV23DV6	TR_V_gene	-1.31247	1.98971	18.6551	5.86095e-05	0.00164488
	ENSG00000123610.5	1577	TNFAIP6	protein_coding	1.37763	4.48264	18.6393	5.89832e-05	0.00165219
	ENSG00000189043.10	3461	NDUFA4	protein_coding	1.78378	4.47077	18.6272	5.92709e-05	0.00165329
	ENSG00000170860.4	3359	LSM3	protein_coding	1.62476	3.45005	18.5868	6.02399e-05	0.00167419
	ENSG00000100387.8	3092	RBX1	protein_coding	1.42007	4.18603	18.5726	6.0585e-05	0.00167653
	ENSG00000228393.4	1483	LINC01004	lncRNA	1.30245	0.917885	18.5147	6.20107e-05	0.00170885
	ENSG00000246375.3	2591	PPM1K-DT	lncRNA	3.59615	-1.54224	18.5103	6.21209e-05	0.00170982
	ENSG00000260943.1	1951	LINC02555	lncRNA	1.75738	2.47118	18.5016	6.23384e-05	0.00171374
	ENSG00000129538.14	1083	RNASE1	protein_coding	2.92349	2.37385	18.4767	6.29661e-05	0.00172863
	ENSG00000158481.13	2442	CD1C	protein_coding	-1.26059	3.4808	18.4087	6.47107e-05	0.00176113
	ENSG00000226822.3	4132	AL390036.1	lncRNA	1.61866	2.21783	18.407	6.47561e-05	0.00176113
	ENSG00000164530.15	2305	PI16	protein_coding	-1.26076	3.18484	18.3441	6.64185e-05	0.00179566
	ENSG00000119632.4	1602	IFI27L2	protein_coding	1.17045	2.6935	18.3202	6.70601e-05	0.00180307
	ENSG00000287188.1	2647	AC068989.1	lncRNA	3.55942	-1.48555	18.3069	6.74213e-05	0.00180992
	ENSG00000165507.8	2979	DEPP1	protein_coding	2.9099	2.62249	18.293	6.77995e-05	0.00181547
	ENSG00000123975.5	616	CKS2	protein_coding	1.87757	1.69471	18.2852	6.8014e-05	0.00181729
	ENSG00000197121.15	12761	PGAP1	protein_coding	1.77071	1.97968	18.2595	6.8722e-05	0.00183406
	ENSG00000264419.1	88	MIR548AC	miRNA	2.59766	-2.70322	18.2543	6.88669e-05	0.00183469
	ENSG00000136810.13	1010	TXN	protein_coding	1.50239	4.64805	18.1958	7.05122e-05	0.00186441
	ENSG00000234515.1	678	PPP1R2P1	transcribed_processed_pseudogene	1.07064	2.3043	18.1727	7.11743e-05	0.00187325
	ENSG00000089505.17	1465	CMTM1	protein_coding	1.11775	1.08867	18.141	7.20931e-05	0.00188656
	ENSG00000129235.10	3784	TXNDC17	protein_coding	1.3515	3.99949	18.1169	7.27984e-05	0.00190064
	ENSG00000086065.14	2391	CHMP5	protein_coding	1.07267	6.47804	18.0898	7.36017e-05	0.00191507
	ENSG00000111775.3	1339	COX6A1	protein_coding	1.20981	3.53542	18.0493	7.48156e-05	0.00194003
	ENSG00000241657.1	408	TRBV11-2	lncRNA	-1.2736	2.41661	17.9548	7.77353e-05	0.00201117
	ENSG00000277035.1	178	RF02271	misc_RNA	3.1085	-2.5522	17.9066	7.92725e-05	0.00204465
	ENSG00000132963.8	1462	POMP	protein_coding	1.43947	4.71862	17.8334	8.16603e-05	0.00210319
	ENSG00000203666.12	8607	EFCAB2	protein_coding	1.16013	2.86687	17.8293	8.17989e-05	0.00210439
	ENSG00000149806.11	1548	FAU	protein_coding	1.73284	5.81768	17.8195	8.21254e-05	0.00210924
	ENSG00000138035.15	5291	PNPT1	protein_coding	1.07571	5.33065	17.7907	8.30902e-05	0.00212564
	ENSG00000144619.15	9123	CNTN4	protein_coding	3.80983	-1.81195	17.7848	8.32915e-05	0.00212841
	ENSG00000117010.17	3101	ZNF684	protein_coding	1.53429	2.28827	17.7791	8.34847e-05	0.00212997
	ENSG00000275103.1	361	AF117829.2	unprocessed_pseudogene	2.92178	-2.3662	17.7752	8.36163e-05	0.00212997
	ENSG00000211625.2	445	IGKV3D-20	IG_V_gene	2.9171	3.19713	17.7586	8.41809e-05	0.00213679
	ENSG00000104921.15	2451	FCER2	protein_coding	-1.1818	5.84202	17.695	8.63899e-05	0.00218316
	ENSG00000215417.13	3774	MIR17HG	lncRNA	1.21871	1.47004	17.6847	8.675e-05	0.00218742
	ENSG00000167618.10	1044	LAIR2	protein_coding	2.3164	3.02071	17.6277	8.87874e-05	0.00223386
	ENSG00000196735.11	6927	HLA-DQA1	protein_coding	-1.22775	6.4246	17.622	8.8996e-05	0.00223665
	ENSG00000105996.7	2333	HOXA2	protein_coding	2.98073	-2.62247	17.5673	9.10016e-05	0.00227206
	ENSG00000020577.13	12170	SAMD4A	protein_coding	1.55368	2.22429	17.528	9.24735e-05	0.00229876
	ENSG00000248476.1	821	BACH1-IT1	lncRNA	1.43507	0.565362	17.4998	9.35427e-05	0.00231777
	ENSG00000245910.8	1247	SNHG6	lncRNA	1.19678	2.2298	17.4684	9.47479e-05	0.00233749
	ENSG00000243104.1	288	MTND4LP14	processed_pseudogene	2.67914	-3.09425	17.4456	9.56362e-05	0.00235178
	ENSG00000265727.2	301	RN7SL648P	misc_RNA	1.94773	0.458797	17.4415	9.57981e-05	0.00235323
	ENSG00000104783.14	3404	KCNN4	protein_coding	-1.02925	4.15444	17.3866	9.79703e-05	0.00239278
	ENSG00000110492.15	2196	MDK	protein_coding	2.22348	1.75	17.385	9.80364e-05	0.00239278
	ENSG00000237491.10	8413	AL669831.5	lncRNA	1.50676	0.870054	17.3661	9.87935e-05	0.00240612
	ENSG00000229618.3	13329	AC011287.1	lncRNA	3.96426	-1.67939	17.3532	9.93169e-05	0.00241372
	ENSG00000237672.1	803	KRR1P1	processed_pseudogene	3.28695	-2.63465	17.3315	0.000100204	0.00243032
	ENSG00000238005.4	3681	AL391832.2	lncRNA	1.15618	1.96549	17.3226	0.000100569	0.00243379
	ENSG00000224101.1	528	ELMO1-AS1	lncRNA	1.53338	0.285905	17.2948	0.000101719	0.00244972
	ENSG00000169020.10	932	ATP5ME	protein_coding	1.90694	0.911291	17.2307	0.000104426	0.00249674
	ENSG00000152766.6	3995	ANKRD22	protein_coding	1.36108	3.94473	17.2135	0.000105165	0.00250522
	ENSG00000171202.7	971	TMEM126A	protein_coding	1.43342	1.82872	17.2102	0.00010531	0.00250606
	ENSG00000125510.16	3640	OPRL1	protein_coding	1.24627	1.17994	17.1798	0.00010663	0.00253219
	ENSG00000254789.3	897	AC073172.1	lncRNA	1.9949	2.51035	17.1262	0.000109002	0.00257808
	ENSG00000244617.2	2177	ASPRV1	protein_coding	1.24123	3.63465	17.09	0.000110632	0.00260805
	ENSG00000173210.19	7225	ABLIM3	protein_coding	1.25047	3.37382	17.0858	0.000110826	0.00260805
	ENSG00000248429.5	5639	FAM198B-AS1	lncRNA	1.34607	1.9018	17.0694	0.000111574	0.00262234
	ENSG00000160284.15	2333	SPATC1L	protein_coding	-1.3267	3.07646	17.0572	0.000112136	0.00263284
	ENSG00000188343.12	7423	FAM92A	protein_coding	1.09954	1.79332	17.021	0.000113817	0.00266136
	ENSG00000163145.12	5583	C1QTNF7	protein_coding	2.48258	0.231412	16.9984	0.000114881	0.00267691
	ENSG00000169567.11	1936	HINT1	protein_coding	1.58018	5.29209	16.9915	0.000115204	0.00268008
	ENSG00000285909.1	1718	AP002762.1	lncRNA	1.11896	1.97343	16.9789	0.000115803	0.0026858
	ENSG00000168056.16	10673	LTBP3	protein_coding	-1.00105	4.52664	16.9546	0.00011697	0.00271012
	ENSG00000286512.1	3542	AL031768.2	lncRNA	3.31904	-1.62341	16.9377	0.000117786	0.00272075
	ENSG00000140092.14	4973	FBLN5	protein_coding	-1.21261	2.81927	16.9333	0.000118001	0.00272296
	ENSG00000214194.9	1843	SMIM30	protein_coding	1.82042	1.82423	16.902	0.000119528	0.00274986
	ENSG00000175505.11	1836	CLCF1	protein_coding	-1.32871	2.80926	16.8598	0.000121626	0.00278855
	ENSG00000134825.15	3068	TMEM258	protein_coding	1.33822	3.16966	16.8492	0.000122158	0.00279216
	ENSG00000200685.1	109	RF00019	misc_RNA	2.75378	-2.6052	16.8156	0.000123863	0.00281838
	ENSG00000211724.3	388	TRBV6-6	TR_V_gene	-1.5131	2.23138	16.8101	0.000124146	0.00282201
	ENSG00000268278.1	1367	AC123912.3	unprocessed_pseudogene	3.32378	-1.38475	16.7701	0.000126214	0.00285019
	ENSG00000232216.1	434	IGHV3-43	IG_V_gene	2.62287	3.53477	16.762	0.000126634	0.00285019
	ENSG00000152518.8	3693	ZFP36L2	protein_coding	-1.07794	7.63285	16.7308	0.000128278	0.00287869
	ENSG00000235045.2	730	RPL7P8	processed_pseudogene	3.27589	-2.68352	16.7214	0.000128777	0.0028788
	ENSG00000259612.1	1380	EEF1A1P22	processed_pseudogene	-1.46495	-0.681576	16.7212	0.000128787	0.0028788
	ENSG00000128383.13	2359	APOBEC3A	protein_coding	1.06581	8.43801	16.6867	0.000130633	0.00290304
	ENSG00000158050.5	1929	DUSP2	protein_coding	-1.24483	5.04605	16.6715	0.000131462	0.00291577
	ENSG00000230202.1	474	AL450405.1	processed_pseudogene	-1.58608	1.7224	16.6354	0.000133436	0.0029567
	ENSG00000272288.6	782	AL451165.2	lncRNA	1.93134	-0.0976895	16.6294	0.000133766	0.00296113
	ENSG00000243147.8	1532	MRPL33	protein_coding	1.36158	2.96736	16.612	0.000134733	0.00297505
	ENSG00000196787.3	2250	HIST1H2AG	protein_coding	1.00819	4.71659	16.5786	0.000136611	0.00300953
	ENSG00000139618.15	12807	BRCA2	protein_coding	1.17185	3.3163	16.5673	0.00013725	0.00301771
	ENSG00000150045.12	1260	KLRF1	protein_coding	1.72525	4.17512	16.4491	0.000144141	0.00312765
	ENSG00000163611.11	7941	SPICE1	protein_coding	1.45455	1.25833	16.4488	0.000144164	0.00312765
	ENSG00000150681.10	2801	RGS18	protein_coding	1.20825	6.35526	16.3541	0.000149944	0.00321944
	ENSG00000259379.1	1802	MTND5P32	processed_pseudogene	1.03718	3.73528	16.3449	0.000150517	0.00322265
	ENSG00000080986.13	3554	NDC80	protein_coding	1.32929	3.33865	16.2951	0.000153664	0.00328388
	ENSG00000277075.2	509	HIST1H2AE	protein_coding	1.33013	1.66658	16.2589	0.000155996	0.00332437
	ENSG00000261366.1	2268	MANEA-DT	lncRNA	1.68368	0.93074	16.1866	0.000160765	0.00340693
	ENSG00000168096.14	7868	ANKS3	protein_coding	-1.14433	2.82683	16.1772	0.0001614	0.00341723
	ENSG00000211964.3	432	IGHV3-48	IG_V_gene	2.56618	5.45395	16.1489	0.00016331	0.00344808
	ENSG00000166165.13	2383	CKB	protein_coding	-1.3194	2.46117	16.1424	0.000163759	0.00345436
	ENSG00000234785.1	1310	EEF1GP5	processed_pseudogene	-1.1513	-0.225525	16.073	0.000168564	0.00352298
	ENSG00000271947.1	578	AC017076.1	lncRNA	3.08951	-2.03062	16.0666	0.000169017	0.00352298
	ENSG00000287863.1	1953	AL139801.1	lncRNA	3.29517	-1.97152	16.0489	0.000170273	0.00354271
	ENSG00000109475.16	3393	RPL34	protein_coding	1.80164	5.31415	16.0217	0.000172216	0.00357012
	ENSG00000226674.11	26790	TEX41	lncRNA	3.99885	-1.11337	16.0122	0.0001729	0.0035751
	ENSG00000266017.1	81	MIR4477B	miRNA	1.26791	0.391507	16.0122	0.000172902	0.0035751
	ENSG00000000419.12	1207	DPM1	protein_coding	1.01735	4.51948	15.9761	0.000175532	0.00361098
	ENSG00000225886.3	1651	AL445490.1	lncRNA	3.11962	-1.89171	15.973	0.000175758	0.00361098
	ENSG00000138646.9	4764	HERC5	protein_coding	1.68466	7.6956	15.9627	0.000176516	0.00361336
	ENSG00000277150.1	1759	F8A3	protein_coding	-2.71646	-2.68921	15.9336	0.000178673	0.00364445
	ENSG00000277224.2	1196	HIST1H2BF	protein_coding	1.76649	1.91931	15.9017	0.000181074	0.00367702
	ENSG00000230131.6	5317	LINC02641	lncRNA	3.32312	-2.15584	15.897	0.000181433	0.00367872
	ENSG00000183011.13	1943	NAA38	protein_coding	1.47852	3.24991	15.8763	0.000183009	0.00370004
	ENSG00000211793.2	394	TRAV9-2	TR_V_gene	-1.00293	3.08723	15.8444	0.000185476	0.00372723
	ENSG00000232125.4	2356	DYTN	protein_coding	1.16522	2.43542	15.8181	0.000187528	0.00375468
	ENSG00000253570.1	540	RNF5P1	processed_pseudogene	-1.94963	0.180408	15.8122	0.00018799	0.00376063
	ENSG00000273962.1	320	IGKV2-40	IG_V_gene	2.99003	0.336299	15.7749	0.000190959	0.00380505
	ENSG00000171928.14	5746	TVP23B	protein_coding	1.06297	4.6169	15.7717	0.00019121	0.00380505
	ENSG00000156966.7	3639	B3GNT7	protein_coding	-1.2271	3.36563	15.7486	0.000193077	0.00383552
	ENSG00000268201.1	550	AC020915.2	lncRNA	3.04437	-2.85419	15.7315	0.000194463	0.00385635
	ENSG00000196739.15	14011	COL27A1	protein_coding	3.79289	-1.38293	15.709	0.000196311	0.00387616
	ENSG00000249898.8	10790	MCPH1-AS1	lncRNA	1.03727	2.5365	15.6996	0.000197088	0.00388814
	ENSG00000169288.18	1628	MRPL1	protein_coding	1.5033	2.44922	15.6549	0.00020082	0.00394813
	ENSG00000124587.14	3465	PEX6	protein_coding	-1.01513	4.059	15.6519	0.000201079	0.00394983
	ENSG00000105122.13	4654	RASAL3	protein_coding	-1.12758	6.07016	15.6379	0.000202262	0.00396642
	ENSG00000171101.13	2280	SIGLEC17P	transcribed_unprocessed_pseudogene	-1.08258	3.55422	15.6378	0.000202271	0.00396642
	ENSG00000240342.3	879	RPS2P5	processed_pseudogene	-1.05909	4.08703	15.6052	0.000205065	0.00400882
	ENSG00000124802.12	2088	EEF1E1	protein_coding	1.6449	1.32218	15.5705	0.000208078	0.00405729
	ENSG00000150779.11	1166	TIMM8B	protein_coding	1.33432	3.12076	15.5263	0.000211987	0.00411089
	ENSG00000173198.6	5567	CYSLTR1	protein_coding	1.00522	5.55838	15.5224	0.000212338	0.00411089
	ENSG00000230425.1	441	RSU1P1	unprocessed_pseudogene	2.53663	-3.13042	15.5178	0.000212746	0.00411532
	ENSG00000279356.1	2125	AC007610.4	TEC	2.90377	-1.09981	15.5001	0.00021434	0.00413563
	ENSG00000278017.1	407	AC064801.1	lncRNA	2.82043	-1.49561	15.4889	0.000215348	0.00415158
	ENSG00000106355.10	4695	LSM5	protein_coding	1.40097	2.86198	15.4824	0.000215942	0.00415929
	ENSG00000213714.1	694	FAM209B	protein_coding	1.87296	0.657553	15.4805	0.000216112	0.00415929
	ENSG00000224861.1	960	YBX1P1	processed_pseudogene	-1.08692	1.07127	15.4475	0.000219145	0.00421057
	ENSG00000239742.3	317	RN7SL672P	misc_RNA	3.06987	-2.47461	15.392	0.00022433	0.00429574
	ENSG00000268520.1	473	AC008750.5	lncRNA	2.74525	-3.0191	15.3865	0.000224855	0.00430042
	ENSG00000176912.4	5020	TYMSOS	lncRNA	3.11011	-2.35048	15.3855	0.000224951	0.00430042
	ENSG00000057757.10	2173	PITHD1	protein_coding	-1.02016	6.6629	15.3695	0.000226475	0.00432232
	ENSG00000162654.9	6141	GBP4	protein_coding	1.01146	6.6727	15.3422	0.000229099	0.00436512
	ENSG00000166527.8	2050	CLEC4D	protein_coding	1.11087	4.86577	15.3241	0.00023086	0.00438039
	ENSG00000145975.14	3138	FAM217A	protein_coding	3.2313	-1.74348	15.3153	0.000231713	0.00438603
	ENSG00000184293.7	1721	CLECL1	protein_coding	1.53892	0.505262	15.3142	0.000231827	0.00438603
	ENSG00000059378.12	6285	PARP12	protein_coding	1.06159	6.5421	15.3132	0.000231925	0.00438603
	ENSG00000211725.3	350	TRBV5-5	TR_V_gene	-1.76687	1.50486	15.3023	0.00023299	0.00439888
	ENSG00000267339.7	6806	LINC00906	lncRNA	3.37473	-1.09908	15.2967	0.000233547	0.00440577
	ENSG00000231579.3	635	RPL7P21	processed_pseudogene	1.88893	-0.89913	15.2854	0.000234668	0.00441979
	ENSG00000167671.12	5247	UBXN6	protein_coding	-1.08625	8.11786	15.2794	0.000235262	0.00442715
	ENSG00000235363.1	225	SNRPGP10	processed_pseudogene	2.28094	-0.303595	15.2668	0.000236519	0.00444714
	ENSG00000236107.10	18900	SCN1A-AS1	lncRNA	3.39653	-2.04585	15.252	0.000237998	0.00447126
	ENSG00000105967.16	8644	TFEC	protein_coding	1.43622	3.9349	15.2429	0.000238922	0.00448493
	ENSG00000188649.14	6494	CC2D2B	protein_coding	1.22218	0.889722	15.217	0.000241557	0.00452325
	ENSG00000224611.1	217	AC007919.1	processed_pseudogene	1.78951	-0.972593	15.1925	0.000244072	0.00455065
	ENSG00000206195.11	10114	DUXAP8	lncRNA	3.55741	-1.77097	15.1911	0.000244215	0.00455065
	ENSG00000106483.12	3508	SFRP4	protein_coding	3.54262	-1.95939	15.1737	0.000246023	0.00457315
	ENSG00000257743.8	8162	MGAM2	protein_coding	1.36793	3.26068	15.1686	0.000246552	0.00457384
	ENSG00000287195.1	2038	AC131568.1	lncRNA	1.11933	2.21939	15.1539	0.00024809	0.00458916
	ENSG00000186891.14	1271	TNFRSF18	protein_coding	-1.0422	2.79547	15.1519	0.000248306	0.00458944
	ENSG00000225770.1	171	RPS29P3	processed_pseudogene	2.57675	-3.14084	15.1441	0.000249121	0.00460079
	ENSG00000153140.8	3106	CETN3	protein_coding	1.73403	2.49613	15.1337	0.000250228	0.00461376
	ENSG00000144034.14	2047	TPRKB	protein_coding	1.07803	2.80457	15.1086	0.000252905	0.00465214
	ENSG00000075089.9	3813	ACTR6	protein_coding	1.23569	3.48957	15.1067	0.000253101	0.00465214
	ENSG00000128609.15	9500	NDUFA5	protein_coding	1.2383	4.52078	15.1065	0.000253124	0.00465214
	ENSG00000231364.3	1841	LINC01712	lncRNA	2.99979	-1.9865	15.1038	0.000253419	0.00465327
	ENSG00000140379.8	836	BCL2A1	protein_coding	1.47744	5.95157	15.081	0.00025588	0.0046802
	ENSG00000263766.5	1242	AC025682.1	lncRNA	1.10206	0.394289	15.07	0.00025708	0.0046984
	ENSG00000253683.1	192	AC027309.2	processed_pseudogene	2.07627	-0.431363	15.0549	0.000258729	0.00472099
	ENSG00000231475.3	428	IGHV4-31	IG_V_gene	2.9927	4.52076	15.0323	0.000261221	0.00475127
	ENSG00000243176.6	9051	AC092944.1	lncRNA	1.44642	1.06537	15.0134	0.000263323	0.0047743
	ENSG00000220472.1	730	AL139095.2	processed_pseudogene	-1.21217	-0.54753	15.0075	0.000263987	0.00478253
	ENSG00000257550.2	2390	AC023509.2	lncRNA	2.70491	-2.87869	14.9773	0.000267393	0.00482205
	ENSG00000286608.1	1168	AC010201.3	lncRNA	2.79337	-2.9059	14.9768	0.000267456	0.00482205
	ENSG00000174844.14	13275	DNAH12	protein_coding	3.49743	-0.897147	14.9751	0.000267646	0.00482205
	ENSG00000203724.11	628	C1orf53	protein_coding	2.97956	-2.44244	14.9619	0.000269145	0.00484143
	ENSG00000085231.14	2140	AK6	protein_coding	1.49896	3.19046	14.9209	0.000273885	0.00491122
	ENSG00000054793.13	8317	ATP9A	protein_coding	1.01405	3.46426	14.9016	0.000276141	0.00493233
	ENSG00000276531.1	568	AC091769.1	unprocessed_pseudogene	3.05654	-2.61145	14.8791	0.000278802	0.00496433
	ENSG00000235174.1	156	RPL39P3	processed_pseudogene	2.94158	-1.51588	14.8641	0.000280584	0.00498289
	ENSG00000112053.13	6036	SLC26A8	protein_coding	1.0375	4.22062	14.863	0.000280717	0.00498289
	ENSG00000256061.7	2934	DNAAF4	protein_coding	2.94344	-2.76485	14.8597	0.000281109	0.00498598
	ENSG00000227973.1	396	PIN4P1	processed_pseudogene	2.65547	-3.11803	14.8577	0.000281352	0.00498641
	ENSG00000169442.9	934	CD52	protein_coding	1.60234	6.21564	14.8531	0.000281896	0.00499218
	ENSG00000165185.14	13119	KIAA1958	protein_coding	1.39853	2.93745	14.8089	0.000287253	0.00506351
	ENSG00000234287.1	255	AC099560.2	processed_pseudogene	2.2652	0.171389	14.7905	0.000289516	0.00509161
	ENSG00000102309.14	4358	PIN4	protein_coding	1.19613	2.4711	14.7858	0.000290105	0.00509803
	ENSG00000180867.11	3328	PDIA3P1	transcribed_processed_pseudogene	1.19355	1.40238	14.7761	0.000291302	0.00511513
	ENSG00000287989.1	2417	AL450352.1	lncRNA	2.53785	-0.729991	14.7685	0.000292251	0.00512392
	ENSG00000099821.14	5060	POLRMT	protein_coding	-1.11028	4.72499	14.7403	0.000295782	0.00516601
	ENSG00000269235.2	5079	ZNF350-AS1	lncRNA	2.89487	0.440571	14.7333	0.000296667	0.00517751
	ENSG00000235576.1	243	LINC01871	lncRNA	1.57612	1.54567	14.7217	0.000298137	0.00519126
	ENSG00000240864.3	378	IGKV1-16	IG_V_gene	1.8854	2.84868	14.6946	0.000301612	0.00523581
	ENSG00000136315.4	337	AL355922.1	lncRNA	2.58059	-0.134127	14.6838	0.000302995	0.00525583
	ENSG00000120675.6	8031	DNAJC15	protein_coding	1.03684	4.07343	14.6706	0.000304711	0.00527758
	ENSG00000236911.6	1506	AL137789.1	lncRNA	1.37737	0.943132	14.6318	0.000309803	0.00535765
	ENSG00000204872.4	765	NAT8B	polymorphic_pseudogene	1.24648	1.70602	14.5645	0.000318845	0.0054767
	ENSG00000170385.10	5893	SLC30A1	protein_coding	1.0733	4.38104	14.5483	0.000321062	0.00550559
	ENSG00000074410.14	6998	CA12	protein_coding	3.1919	0.0301826	14.5455	0.000321454	0.00550559
	ENSG00000220305.1	1185	HNRNPH1P1	processed_pseudogene	2.9376	-2.28544	14.5438	0.00032169	0.00550559
	ENSG00000063854.13	5839	HAGH	protein_coding	-1.032	7.7241	14.5417	0.000321973	0.00550559
	ENSG00000258927.2	1924	AL133467.2	lncRNA	3.12952	-2.48022	14.5394	0.000322296	0.00550699
	ENSG00000278588.1	381	HIST1H2BI	protein_coding	2.45158	-3.07343	14.5272	0.000323984	0.00553095
	ENSG00000248489.2	2377	LINC02062	lncRNA	2.19773	0.214156	14.522	0.000324708	0.00553166
	ENSG00000171204.12	2416	TMEM126B	protein_coding	1.08703	3.63114	14.5161	0.000325521	0.00554137
	ENSG00000283064.1	1578	AL353759.1	lncRNA	1.4605	1.06552	14.488	0.00032947	0.00559193
	ENSG00000269404.7	4282	SPIB	protein_coding	-1.06662	4.03817	14.4821	0.000330295	0.00559616
	ENSG00000138326.20	7829	RPS24	protein_coding	1.33301	5.65553	14.4785	0.000330809	0.00559803
	ENSG00000241666.2	2523	AL031733.2	lncRNA	1.34933	0.5363	14.4693	0.000332112	0.00561175
	ENSG00000241170.3	1532	AP001992.1	transcribed_processed_pseudogene	1.16659	1.78651	14.4375	0.000336675	0.00567208
	ENSG00000205837.7	2202	LINC00487	lncRNA	3.24008	0.523075	14.4165	0.000339713	0.00571064
	ENSG00000233286.1	341	MTND3P10	processed_pseudogene	2.80281	-2.14097	14.4106	0.00034058	0.00571341
	ENSG00000187987.9	3283	ZSCAN23	protein_coding	3.37903	-1.57073	14.4105	0.0003406	0.00571341
	ENSG00000110079.18	2946	MS4A4A	protein_coding	1.34355	3.63956	14.3957	0.000342761	0.00574431
	ENSG00000259692.6	7169	AC104041.1	lncRNA	3.31987	-1.11375	14.3786	0.000345286	0.00577879
	ENSG00000198258.10	1931	UBL5	protein_coding	1.20678	4.77813	14.3434	0.000350537	0.00584414
	ENSG00000197099.8	11099	AC068631.1	lncRNA	3.35112	-1.31347	14.3372	0.000351483	0.00584459
	ENSG00000136231.14	8535	IGF2BP3	protein_coding	1.11283	2.42072	14.3278	0.000352906	0.00585911
	ENSG00000090266.13	4447	NDUFB2	protein_coding	1.23253	3.61028	14.3124	0.000355248	0.00588943
	ENSG00000268705.1	554	BNIP3P26	processed_pseudogene	3.06677	-1.43615	14.3031	0.000356672	0.00590685
	ENSG00000170476.15	2273	MZB1	protein_coding	1.507	6.17796	14.2862	0.000359267	0.00593883
	ENSG00000242525.1	1015	OR7E100P	unprocessed_pseudogene	2.09147	-1.00651	14.2658	0.000362427	0.00598241
	ENSG00000251230.6	2149	MIR3945HG	lncRNA	1.18602	1.75829	14.223	0.00036917	0.00607614
	ENSG00000254211.6	6004	LINC01485	lncRNA	2.0803	1.90704	14.2034	0.000372286	0.00611861
	ENSG00000231233.1	795	CFAP58-DT	lncRNA	1.2342	2.10244	14.189	0.000374611	0.00614574
	ENSG00000127083.7	2449	OMD	protein_coding	3.29059	-1.19469	14.1759	0.000376719	0.00616045
	ENSG00000234080.3	877	AL596275.1	processed_pseudogene	-2.3003	-3.29117	14.1483	0.000381237	0.00621653
	ENSG00000172322.14	3256	CLEC12A	protein_coding	1.20144	7.24446	14.1445	0.000381849	0.00622207
	ENSG00000260423.2	6872	LINC02367	lncRNA	2.50308	-0.754456	14.1074	0.000388005	0.00629991
	ENSG00000169696.16	12097	ASPSCR1	protein_coding	-1.01022	3.47282	14.0663	0.000394941	0.00639888
	ENSG00000171658.8	2628	NMRAL2P	transcribed_unprocessed_pseudogene	3.32914	-1.65435	14.0592	0.000396161	0.0064141
	ENSG00000253394.6	14871	LINC00534	lncRNA	1.59826	1.56033	14.0415	0.00039919	0.00644487
	ENSG00000242088.1	252	AC090602.1	processed_pseudogene	2.40176	-0.189839	14.0375	0.000399886	0.00644791
	ENSG00000279841.1	1846	AC092135.3	TEC	1.041	2.56019	14.0326	0.000400736	0.00645492
	ENSG00000176046.8	5674	NUPR1	protein_coding	2.94156	-1.85845	14.0206	0.000402808	0.00648038
	ENSG00000228918.4	6663	LINC01344	lncRNA	3.4669	-1.55061	13.9848	0.000409097	0.00655369
	ENSG00000286341.1	2043	AP002762.2	lncRNA	1.57056	1.54588	13.9832	0.000409373	0.00655369
	ENSG00000281344.1	205012	HELLPAR	lncRNA	2.67364	1.43266	13.9668	0.000412288	0.00658652
	ENSG00000270702.1	303	AC073657.2	processed_pseudogene	2.50395	-3.14444	13.9595	0.000413585	0.00659801
	ENSG00000111639.8	1388	MRPL51	protein_coding	1.15724	4.29901	13.946	0.000416003	0.00662271
	ENSG00000132432.14	1842	SEC61G	protein_coding	1.27835	2.12464	13.946	0.000416012	0.00662271
	ENSG00000122873.12	2753	CISD1	protein_coding	1.36256	2.45299	13.8744	0.000429095	0.00677917
	ENSG00000159189.12	1332	C1QC	protein_coding	2.42881	1.43709	13.827	0.000437994	0.00688407
	ENSG00000125691.13	5905	RPL23	protein_coding	1.50323	5.34425	13.818	0.000439713	0.00689589
	ENSG00000226981.2	1044	ABHD17AP6	unprocessed_pseudogene	-2.79461	-2.42772	13.7789	0.000447225	0.00699306
	ENSG00000250031.1	1779	AC009927.1	processed_pseudogene	2.51361	-0.304688	13.7694	0.000449065	0.00701554
	ENSG00000197044.11	4748	ZNF441	protein_coding	1.04345	3.61722	13.7683	0.000449277	0.00701554
	ENSG00000275426.1	580	AC253576.2	lncRNA	2.8804	-1.5873	13.7552	0.000451844	0.007046
	ENSG00000252377.1	104	RNU6-504P	snRNA	2.76644	-2.88498	13.7504	0.000452784	0.00705365
	ENSG00000271533.1	3685	Z83843.1	lncRNA	1.18769	1.90074	13.748	0.000453262	0.00705365
	ENSG00000162772.17	4040	ATF3	protein_coding	2.54901	1.32339	13.7146	0.000459868	0.00712249
	ENSG00000072694.20	6651	FCGR2B	protein_coding	1.0412	5.55263	13.7108	0.000460636	0.00712956
	ENSG00000242692.1	471	RPS27AP1	processed_pseudogene	2.6011	-2.93279	13.6791	0.000467011	0.00722333
	ENSG00000232869.2	402	TRBV29-1	TR_V_gene	-1.01841	3.75237	13.6523	0.000472479	0.00729309
	ENSG00000265694.1	76	MIR4774	miRNA	2.75272	-1.69114	13.6205	0.000479052	0.00737463
	ENSG00000126709.15	842	IFI6	protein_coding	1.34746	8.11391	13.5681	0.000490103	0.00751437
	ENSG00000229956.11	14877	ZRANB2-AS2	lncRNA	3.22277	-1.20988	13.5576	0.00049234	0.00752897
	ENSG00000268204.1	843	AC008763.1	lncRNA	1.27223	1.35087	13.5575	0.000492374	0.00752897
	ENSG00000244610.3	268	RN7SL756P	misc_RNA	2.84817	-2.35497	13.538	0.000496564	0.00757783
	ENSG00000257146.1	247	AC079905.2	processed_pseudogene	1.98293	-1.32709	13.5347	0.000497281	0.00757858
	ENSG00000267745.1	1212	AC060766.7	lncRNA	1.51976	-0.0675399	13.4664	0.000512294	0.00775217
	ENSG00000115155.17	7885	OTOF	protein_coding	2.93836	3.8195	13.466	0.0005124	0.00775217
	ENSG00000224891.1	775	AC007899.1	processed_pseudogene	2.42954	-1.18409	13.4366	0.000518991	0.00783632
	ENSG00000143344.15	5305	RGL1	protein_coding	1.70578	3.08573	13.4187	0.000523061	0.00788164
	ENSG00000161133.16	1592	USP41	protein_coding	2.3971	-0.533243	13.4174	0.000523373	0.00788164
	ENSG00000162366.8	1430	PDZK1IP1	protein_coding	-1.31025	6.11872	13.408	0.000525516	0.00790349
	ENSG00000072163.19	8487	LIMS2	protein_coding	-1.53445	1.93206	13.374	0.000533375	0.0079694
	ENSG00000266318.1	69	MIR5692A1	miRNA	2.33186	-3.16236	13.303	0.000550183	0.00817757
	ENSG00000211897.9	2894	IGHG3	IG_C_gene	2.11559	7.733	13.3012	0.000550622	0.00817811
	ENSG00000259626.2	328	MTND3P12	processed_pseudogene	1.92321	-0.356678	13.2877	0.000553878	0.00820098
	ENSG00000206875.1	107	RNU6-761P	snRNA	2.29261	-2.34394	13.2632	0.000559838	0.00825671
	ENSG00000164405.11	2218	UQCRQ	protein_coding	1.36005	3.93686	13.2632	0.000559845	0.00825671
	ENSG00000232878.3	1479	DPYD-AS1	lncRNA	1.25536	-0.256214	13.2567	0.000561427	0.0082747
	ENSG00000228212.1	3018	OFD1P17	processed_pseudogene	2.76951	-2.76382	13.2265	0.000568914	0.00836348
	ENSG00000127074.14	5923	RGS13	protein_coding	3.32349	-1.60691	13.2015	0.000575178	0.00843927
	ENSG00000205740.2	4964	AL359878.1	lncRNA	3.31166	-0.835917	13.1879	0.000578608	0.00847514
	ENSG00000161970.15	2476	RPL26	protein_coding	1.25371	1.47891	13.1874	0.000578736	0.00847514
	ENSG00000276557.1	428	TRBV18	TR_V_gene	-1.08724	2.92593	13.1651	0.000584424	0.00854828
	ENSG00000231039.2	680	AL355303.1	lncRNA	2.79884	-2.27296	13.1607	0.000585534	0.00855823
	ENSG00000225698.3	440	IGHV3-72	IG_V_gene	3.71733	5.52869	13.1571	0.000586462	0.00856085
	ENSG00000255002.2	2623	LINC02324	lncRNA	3.16745	-1.06872	13.1407	0.000590684	0.00861147
	ENSG00000207468.1	128	SNORA19	snoRNA	2.56306	-3.03181	13.125	0.00059477	0.00865545
	ENSG00000132958.17	2287	TPTE2	protein_coding	2.69366	-2.71829	13.0959	0.000602419	0.0087435
	ENSG00000153347.9	2495	FAM81B	protein_coding	2.37748	0.181957	13.0486	0.000615043	0.00886791
	ENSG00000164330.17	6333	EBF1	protein_coding	-1.16856	3.14575	13.0464	0.000615649	0.00886791
	ENSG00000176731.12	2542	RBIS	protein_coding	1.30855	1.94161	13.038	0.000617914	0.00889493
	ENSG00000000460.17	5970	C1orf112	protein_coding	1.05162	2.69209	13.0221	0.000622251	0.00893542
	ENSG00000223552.1	656	AC098613.1	lncRNA	1.64127	0.813378	12.9881	0.00063163	0.0090411
	ENSG00000010030.14	2374	ETV7	protein_coding	1.63712	5.58928	12.9857	0.000632306	0.0090451
	ENSG00000163016.10	4690	ALMS1P1	transcribed_unprocessed_pseudogene	3.07204	-0.00639305	12.973	0.000635846	0.00906736
	ENSG00000164687.11	1904	FABP5	protein_coding	1.00813	1.50203	12.9642	0.000638305	0.00909107
	ENSG00000198417.7	1852	MT1F	protein_coding	1.1633	0.849509	12.9619	0.000638935	0.00909438
	ENSG00000241244.1	378	IGKV1D-16	IG_V_gene	2.17928	0.093446	12.9385	0.00064555	0.00917138
	ENSG00000173727.12	1772	AP000769.1	transcribed_unprocessed_pseudogene	1.02747	1.28892	12.9036	0.000655556	0.00929043
	ENSG00000261324.2	5428	AC010168.2	lncRNA	1.29048	1.84717	12.9013	0.000656211	0.00929395
	ENSG00000115514.12	2816	TXNDC9	protein_coding	1.05288	3.27509	12.8934	0.000658505	0.00932065
	ENSG00000105971.15	6578	CAV2	protein_coding	1.66339	1.77966	12.8853	0.000660864	0.00934826
	ENSG00000167105.8	3062	TMEM92	protein_coding	1.98241	0.252947	12.8807	0.000662203	0.0093614
	ENSG00000283537.2	2579	AC073264.3	transcribed_unprocessed_pseudogene	-2.55272	-1.18834	12.8788	0.000662745	0.00936327
	ENSG00000233381.3	669	AK4P3	processed_pseudogene	2.64106	-2.8841	12.8553	0.000669637	0.0094373
	ENSG00000121236.21	3964	TRIM6	protein_coding	2.03807	2.1315	12.8518	0.000670689	0.0094463
	ENSG00000124103.9	1147	FAM209A	protein_coding	1.4435	0.270873	12.8486	0.000671638	0.00945383
	ENSG00000286672.1	2197	AL096712.2	lncRNA	2.27326	-0.151573	12.8464	0.000672281	0.00945631
	ENSG00000066926.11	8772	FECH	protein_coding	-1.16142	7.47092	12.8356	0.000675491	0.00948257
	ENSG00000125743.10	1608	SNRPD2	protein_coding	1.31025	3.97498	12.8192	0.000680382	0.00951827
	ENSG00000281530.1	803	AC004461.2	lncRNA	2.99675	-1.72774	12.7845	0.000690888	0.00964163
	ENSG00000225536.2	1624	STIP1P3	processed_pseudogene	-2.10273	-3.36783	12.7819	0.00069169	0.00964693
	ENSG00000109511.11	1812	ANXA10	protein_coding	2.60323	-2.09748	12.7383	0.000705123	0.00981629
	ENSG00000159753.14	7630	CARMIL2	protein_coding	-1.01843	2.351	12.7362	0.000705776	0.0098184
	ENSG00000143947.13	3130	RPS27A	protein_coding	1.42556	6.40592	12.7272	0.000708569	0.0098343
	ENSG00000211706.2	401	TRBV6-1	TR_V_gene	-1.16765	2.69975	12.6696	0.000726854	0.0100151
	ENSG00000271178.1	353	IGHV3OR16-13	IG_V_gene	2.91275	-2.37043	12.6481	0.000733785	0.0100862
	ENSG00000223935.3	3197	LGALSL-DT	lncRNA	1.62539	0.734741	12.604	0.00074826	0.0102359
	ENSG00000240231.1	252	RPS27P29	processed_pseudogene	2.47174	-0.350042	12.5851	0.000754532	0.0102873
	ENSG00000227290.2	920	LINC01364	lncRNA	2.92559	-1.19776	12.574	0.000758273	0.0103235
	ENSG00000122035.6	1624	RASL11A	protein_coding	-2.46516	0.359678	12.5724	0.000758813	0.0103246
	ENSG00000161618.10	4589	ALDH16A1	protein_coding	-1.10355	4.91	12.5571	0.000763955	0.0103699
	ENSG00000228492.2	1762	RAB11FIP1P1	processed_pseudogene	1.55377	0.262318	12.5393	0.000770014	0.0104274
	ENSG00000256660.6	3844	CLEC12B	protein_coding	1.53495	2.50779	12.517	0.000777662	0.0105185
	ENSG00000273017.1	452	AP000240.1	lncRNA	1.39304	-0.338724	12.507	0.000781105	0.010541
	ENSG00000244306.11	12311	DUXAP10	transcribed_processed_pseudogene	2.77603	-2.11038	12.5068	0.000781175	0.010541
	ENSG00000238243.3	945	OR2W3	protein_coding	-1.56822	5.11549	12.492	0.000786318	0.0105854
	ENSG00000277545.1	593	AL356752.1	lncRNA	2.6065	-2.77502	12.4873	0.000787966	0.0105951
	ENSG00000138587.6	2511	MNS1	protein_coding	3.02788	-2.1893	12.4842	0.000789067	0.0106037
	ENSG00000184207.8	2727	PGP	protein_coding	-1.23384	1.40335	12.479	0.000790869	0.0106216
	ENSG00000211973.2	412	IGHV1-69	IG_V_gene	2.39301	3.2183	12.4327	0.000807309	0.0107917
	ENSG00000153130.17	6294	SCOC	protein_coding	1.48652	2.45078	12.4215	0.000811338	0.0108329
	ENSG00000049247.13	1791	UTS2	protein_coding	2.44033	3.10881	12.379	0.000826776	0.0109733
	ENSG00000249092.1	499	PPIAP77	processed_pseudogene	2.8826	-2.27467	12.3729	0.000829025	0.0109855
	ENSG00000254420.1	437	AP003086.2	lncRNA	1.64716	0.106259	12.3535	0.000836206	0.0110525
	ENSG00000228742.11	4510	LINC02577	lncRNA	3.04953	-1.13873	12.3038	0.000854907	0.0112697
	ENSG00000161847.14	4979	RAVER1	protein_coding	-1.0431	3.1525	12.2685	0.000868464	0.0114023
	ENSG00000287287.1	663	AL133476.1	lncRNA	2.98562	-1.9783	12.2629	0.000870634	0.0114111
	ENSG00000228526.7	8702	MIR34AHG	lncRNA	3.03853	-0.454422	12.227	0.000884671	0.0115488
	ENSG00000239941.1	554	AC108718.1	lncRNA	1.73315	-0.841025	12.2075	0.000892395	0.011623
	ENSG00000182899.17	2899	RPL35A	protein_coding	1.34921	5.03322	12.1734	0.000906082	0.0117611
	ENSG00000170142.11	3074	UBE2E1	protein_coding	1.32836	1.79868	12.1701	0.000907421	0.0117651
	ENSG00000139572.4	2043	GPR84	protein_coding	1.40898	3.27913	12.1331	0.000922508	0.0119066
	ENSG00000279296.1	3286	PRAL	TEC	1.05801	2.13023	12.1249	0.000925895	0.0119301
	ENSG00000251039.2	336	IGKV2D-40	IG_V_gene	2.65928	0.58286	12.0997	0.000936373	0.0120276
	ENSG00000237073.1	395	AL162727.2	lncRNA	2.52781	-2.41023	12.0991	0.000936618	0.0120276
	ENSG00000208013.3	98	MIR652	miRNA	-2.48268	-2.82288	12.0965	0.000937708	0.012028
	ENSG00000233913.7	645	RPL10P9	processed_pseudogene	-1.09807	2.89222	12.0899	0.000940505	0.0120526
	ENSG00000211651.3	467	IGLV1-44	IG_V_gene	2.03975	6.43241	12.0895	0.000940676	0.0120526
	ENSG00000110848.8	2832	CD69	protein_coding	1.76401	2.67303	12.0777	0.000945634	0.0120928
	ENSG00000211638.2	414	IGLV8-61	IG_V_gene	-2.78899	4.51392	12.0364	0.000963264	0.0122595
	ENSG00000226239.2	6213	AL031658.1	lncRNA	3.22448	-1.04795	12.033	0.000964727	0.0122644
	ENSG00000203757.2	1875	OR6K3	protein_coding	3.10095	-1.87251	12.0029	0.000977797	0.0123961
	ENSG00000211933.2	415	IGHV6-1	IG_V_gene	1.73461	2.62508	11.9963	0.000980721	0.0124136
	ENSG00000249791.1	370	AC008494.2	lncRNA	2.35597	-2.63715	11.9837	0.000986258	0.0124619
	ENSG00000169429.11	2239	CXCL8	protein_coding	1.78909	1.9566	11.9496	0.00100142	0.0126255
	ENSG00000162994.16	6642	CLHC1	protein_coding	1.23483	1.99831	11.9455	0.00100327	0.0126357
	ENSG00000171530.14	3136	TBCA	protein_coding	1.04991	3.11835	11.9445	0.00100371	0.0126357
	ENSG00000169397.3	720	RNASE3	protein_coding	2.49187	0.724483	11.9441	0.00100388	0.0126357
	ENSG00000174788.10	770	PCP2	protein_coding	1.23815	0.0912776	11.9135	0.00101778	0.0127506
	ENSG00000211659.2	380	IGLV3-25	IG_V_gene	2.42268	6.60671	11.9046	0.00102182	0.012791
	ENSG00000137941.17	10547	TTLL7	protein_coding	2.00052	0.564085	11.8919	0.00102767	0.0128361
	ENSG00000238042.5	998	LINC02257	lncRNA	2.81335	-2.50821	11.8842	0.00103124	0.0128618
	ENSG00000259120.3	1149	SMIM6	protein_coding	2.90299	-1.0543	11.8826	0.00103195	0.0128618
	ENSG00000109272.4	743	PF4V1	protein_coding	1.20772	3.01075	11.8826	0.00103198	0.0128618
	ENSG00000238015.2	424	AC104837.2	processed_pseudogene	2.63411	-0.146341	11.8528	0.00104586	0.0129904
	ENSG00000242094.1	3539	FOXP1-IT1	lncRNA	1.05114	1.74017	11.7983	0.00107176	0.0132635
	ENSG00000182347.10	1114	PDSS1P1	processed_pseudogene	1.40392	1.8345	11.7859	0.00107776	0.0133017
	ENSG00000227800.1	16	IGHD4-17	IG_D_gene	2.36417	-3.0896	11.7753	0.00108289	0.0133505
	ENSG00000173825.7	2028	TIGD3	protein_coding	-1.208	3.62196	11.77	0.00108549	0.0133524
	ENSG00000207721.1	86	MIR186	miRNA	2.37319	-2.9267	11.7474	0.0010966	0.0134398
	ENSG00000141837.20	43159	CACNA1A	protein_coding	2.10933	1.12848	11.7434	0.00109854	0.0134564
	ENSG00000259468.1	387	AC079203.2	lncRNA	2.07784	-2.81514	11.7347	0.00110287	0.0134864
	ENSG00000254842.6	2255	LINC02551	lncRNA	2.66525	-1.33988	11.7172	0.00111159	0.0135653
	ENSG00000233264.2	1469	AC006042.3	processed_pseudogene	2.03496	0.348313	11.7056	0.00111741	0.0136218
	ENSG00000239823.2	106	RF00019	misc_RNA	2.55366	-2.91837	11.6866	0.00112699	0.0137151
	ENSG00000277157.1	312	HIST1H4D	protein_coding	2.26152	0.0183563	11.6788	0.00113098	0.0137505
	ENSG00000121211.7	1511	MND1	protein_coding	2.73237	-1.48536	11.6698	0.00113558	0.0137825
	ENSG00000200235.1	126	RF00443	snoRNA	1.7913	-0.661585	11.6668	0.0011371	0.0137826
	ENSG00000257222.1	374	AC079907.1	lncRNA	2.2107	-2.95054	11.6647	0.00113816	0.0137864
	ENSG00000107281.10	2720	NPDC1	protein_coding	-1.29328	2.19151	11.6608	0.00114017	0.0138035
	ENSG00000228318.3	1116	AP001610.1	lncRNA	1.6823	1.76107	11.6584	0.00114139	0.0138109
	ENSG00000048462.11	1015	TNFRSF17	protein_coding	1.85901	2.16497	11.6566	0.00114235	0.0138152
	ENSG00000237781.3	665	AL356356.1	lncRNA	1.50193	0.0478295	11.6541	0.0011436	0.0138231
	ENSG00000197585.10	1287	AC068051.1	lncRNA	2.45999	-2.94238	11.6423	0.0011497	0.0138821
	ENSG00000201724.1	92	RF00019	misc_RNA	1.96178	-2.83137	11.6335	0.00115428	0.0139227
	ENSG00000224557.7	1600	HLA-DPB2	transcribed_unprocessed_pseudogene	-1.03321	0.629426	11.6283	0.00115699	0.0139406
	ENSG00000211658.2	377	IGLV3-27	IG_V_gene	2.68715	3.35343	11.626	0.00115818	0.0139476
	ENSG00000265706.1	78	SNORD53B	snoRNA	2.59649	-2.68499	11.5902	0.00117702	0.014123
	ENSG00000207117.1	103	RF00019	misc_RNA	2.15856	-3.07177	11.5824	0.00118121	0.0141578
	ENSG00000257698.2	4058	GIHCG	lncRNA	1.46261	1.04346	11.5764	0.00118442	0.0141813
	ENSG00000287447.1	3197	AC099501.1	lncRNA	2.73642	-2.1971	11.5431	0.00120233	0.0143432
	ENSG00000265452.1	84	MIR3682	miRNA	2.37365	-2.66752	11.5164	0.00121693	0.0144776
	ENSG00000237749.4	253	AL034379.1	processed_pseudogene	2.41674	-1.0765	11.5049	0.00122327	0.0145247
	ENSG00000233785.1	672	AC131011.1	lncRNA	2.50575	0.132098	11.4921	0.00123038	0.0145718
	ENSG00000223722.3	402	AC023157.1	processed_pseudogene	1.32993	0.431493	11.487	0.0012332	0.0145866
	ENSG00000234881.1	651	PIGFP2	processed_pseudogene	2.53879	-1.05243	11.485	0.0012343	0.0145874
	ENSG00000253633.2	2506	AP002852.1	lncRNA	2.77083	-2.16686	11.4405	0.00125939	0.0148074
	ENSG00000109927.10	8383	TECTA	protein_coding	3.03126	-0.691371	11.4174	0.00127263	0.0149094
	ENSG00000211898.7	1708	IGHD	IG_C_gene	-1.0418	7.08108	11.408	0.00127803	0.014965
	ENSG00000280286.1	341	FRG1KP	unprocessed_pseudogene	1.8193	-0.968912	11.3991	0.00128321	0.0150088
	ENSG00000237272.2	952	OR51R1P	unitary_pseudogene	2.02414	-0.688113	11.3619	0.00130504	0.0152111
	ENSG00000211972.2	427	IGHV3-66	IG_V_gene	2.04666	3.40136	11.3349	0.00132107	0.0153234
	ENSG00000013306.16	3526	SLC25A39	protein_coding	-1.18775	13.1931	11.3344	0.00132138	0.0153234
	ENSG00000226004.1	573	AL591468.1	lncRNA	2.87309	-0.809443	11.324	0.00132766	0.015365
	ENSG00000175305.17	4397	CCNE2	protein_coding	1.14668	0.124655	11.3114	0.00133527	0.0154451
	ENSG00000226751.2	695	AF127936.1	lncRNA	2.93534	0.0852605	11.2994	0.00134251	0.0154897
	ENSG00000240350.2	889	AC017002.3	lncRNA	1.88122	-1.11011	11.2915	0.00134735	0.0155299
	ENSG00000258357.1	780	AC023161.2	processed_pseudogene	2.55502	-2.50492	11.2867	0.00135027	0.0155479
	ENSG00000229436.1	255	AC073850.1	processed_pseudogene	2.54386	-1.60207	11.2355	0.00138202	0.0158745
	ENSG00000137876.10	2965	RSL24D1	protein_coding	1.18504	3.84805	11.2346	0.00138261	0.0158745
	ENSG00000228665.2	253	BX679664.1	processed_pseudogene	2.64941	-2.44575	11.2185	0.00139275	0.0159325
	ENSG00000123349.14	3380	PFDN5	protein_coding	1.10747	6.78293	11.2147	0.00139519	0.0159525
	ENSG00000213316.9	1192	LTC4S	protein_coding	-1.38093	-0.0268267	11.2003	0.00140433	0.016025
	ENSG00000235781.1	851	LINC02569	lncRNA	2.56953	-1.08045	11.1975	0.0014061	0.0160371
	ENSG00000186222.4	1617	BLOC1S4	protein_coding	-1.05577	2.69056	11.1941	0.00140829	0.0160468
	ENSG00000166710.20	6079	B2M	protein_coding	1.10196	12.7675	11.194	0.00140835	0.0160468
	ENSG00000131174.7	3025	COX7B	protein_coding	1.00912	4.43883	11.1766	0.00141953	0.016158
	ENSG00000242534.2	402	IGKV2D-28	IG_V_gene	2.19618	2.13176	11.1708	0.00142326	0.0161924
	ENSG00000060138.13	8621	YBX3	protein_coding	-1.00983	8.52431	11.1475	0.00143843	0.0163383
	ENSG00000077616.11	7168	NAALAD2	protein_coding	2.46449	-1.45878	11.1416	0.00144231	0.0163463
	ENSG00000176531.10	4553	PHLDB3	protein_coding	-1.07966	2.20675	11.1343	0.00144712	0.0163624
	ENSG00000225411.3	3228	CR786580.1	lncRNA	1.14838	0.0587233	11.1326	0.00144822	0.0163624
	ENSG00000101132.10	1743	PFDN4	protein_coding	1.78799	0.506932	11.1174	0.00145827	0.0164514
	ENSG00000188873.4	654	RPL10AP2	processed_pseudogene	-1.10514	-0.329378	11.1104	0.00146295	0.016496
	ENSG00000270802.2	290	AC005776.1	processed_pseudogene	2.58305	-2.82284	11.0764	0.00148577	0.0167052
	ENSG00000256020.1	373	AC006205.2	lncRNA	1.99675	-0.574888	11.0261	0.00152027	0.0170081
	ENSG00000260495.1	2693	AC009148.1	lncRNA	2.8229	-1.60032	11.0139	0.00152873	0.0170938
	ENSG00000256618.2	1553	MTRNR2L1	protein_coding	2.0473	-0.492112	10.9889	0.00154625	0.0172481
	ENSG00000225612.2	950	AC099552.2	lncRNA	-3.00139	-1.53556	10.9641	0.00156386	0.017419
	ENSG00000165837.11	2940	ERICH6B	protein_coding	2.2578	-2.17266	10.9584	0.00156791	0.0174556
	ENSG00000111537.5	1211	IFNG	protein_coding	1.73315	1.10991	10.9535	0.00157144	0.0174693
	ENSG00000286533.1	957	AL078604.4	lncRNA	1.87091	-1.23827	10.936	0.00158406	0.0175598
	ENSG00000257433.6	5445	AC004241.1	lncRNA	1.03602	0.636142	10.9297	0.00158865	0.0175837
	ENSG00000256171.1	439	GCSHP4	processed_pseudogene	2.12696	-0.724043	10.9239	0.00159287	0.0176146
	ENSG00000120837.8	4899	NFYB	protein_coding	1.03656	3.89994	10.9237	0.00159299	0.0176146
	ENSG00000163170.12	3072	BOLA3	protein_coding	1.88129	-0.169439	10.9159	0.00159871	0.0176462
	ENSG00000183914.14	17231	DNAH2	protein_coding	2.97604	0.576645	10.9144	0.00159981	0.0176474
	ENSG00000287624.1	689	AL590666.5	lncRNA	2.67904	-2.53921	10.9122	0.00160141	0.0176565
	ENSG00000201435.1	139	RNU4-24P	snRNA	2.34217	-2.78936	10.9049	0.00160675	0.0176898
	ENSG00000265135.1	77	MIR5687	miRNA	2.2616	-2.9987	10.8973	0.0016123	0.0177423
	ENSG00000049130.16	6205	KITLG	protein_coding	2.99042	-1.20236	10.8867	0.00162015	0.0178116
	ENSG00000258922.1	464	AC106028.2	lncRNA	2.27217	-2.47014	10.875	0.0016289	0.0178905
	ENSG00000179044.16	3045	EXOC3L1	protein_coding	1.57382	4.02592	10.8591	0.00164077	0.0180014
	ENSG00000242134.2	709	RPL5P13	processed_pseudogene	2.63168	-1.8783	10.8562	0.00164292	0.0180046
	ENSG00000186132.15	1554	C2orf76	protein_coding	1.4056	1.30032	10.8537	0.00164481	0.0180046
	ENSG00000189127.8	3816	ANKRD34B	protein_coding	1.22284	2.27187	10.8443	0.00165194	0.0180567
	ENSG00000197272.2	1270	IL27	protein_coding	1.09849	1.39626	10.8007	0.00168519	0.0183499
	ENSG00000169877.10	526	AHSP	protein_coding	1.3851	2.57141	10.7889	0.00169432	0.018423
	ENSG00000169604.19	8185	ANTXR1	protein_coding	3.19526	-1.31305	10.774	0.00170598	0.0185057
	ENSG00000267533.1	1148	AP002414.4	processed_pseudogene	-2.07315	-2.91708	10.7708	0.00170848	0.0185146
	ENSG00000157224.16	6708	CLDN12	protein_coding	2.43954	0.0389587	10.7642	0.00171368	0.0185451
	ENSG00000211942.3	430	IGHV3-13	IG_V_gene	2.32393	3.14001	10.7309	0.00174004	0.0187216
	ENSG00000226783.1	2440	TLK1P1	processed_pseudogene	2.32194	-2.96971	10.7301	0.00174063	0.0187216
	ENSG00000132204.14	9091	LINC00470	lncRNA	2.9771	-1.7927	10.7251	0.00174465	0.0187472
	ENSG00000107262.22	7073	BAG1	protein_coding	-1.12222	7.99208	10.7123	0.0017549	0.0188308
	ENSG00000227507.2	1535	LTB	protein_coding	-1.01752	7.09781	10.7106	0.00175633	0.0188373
	ENSG00000201649.1	95	RNY4P34	misc_RNA	2.32862	-3.05777	10.7022	0.00176307	0.0189007
	ENSG00000163491.16	9582	NEK10	protein_coding	2.87278	-1.4102	10.6836	0.00177822	0.0190356
	ENSG00000204623.9	17538	ZNRD1ASP	transcribed_unitary_pseudogene	1.03574	2.14317	10.6714	0.00178822	0.0190896
	ENSG00000237505.8	16635	PKN2-AS1	lncRNA	1.88708	-0.755957	10.6693	0.00178991	0.0190988
	ENSG00000155545.19	5763	MIER3	protein_coding	1.10105	2.44414	10.6442	0.0018107	0.0192936
	ENSG00000253573.2	981	AC024382.1	lncRNA	2.30713	-2.99898	10.6244	0.00182724	0.0194608
	ENSG00000272047.2	7565	GTF2H5	protein_coding	1.18193	2.52349	10.6133	0.00183656	0.0195327
	ENSG00000101335.10	2808	MYL9	protein_coding	1.00211	5.15023	10.6109	0.00183859	0.0195384
	ENSG00000240738.1	744	AF279873.2	processed_pseudogene	-2.04898	-3.28209	10.599	0.00184871	0.0196345
	ENSG00000230721.1	555	AL049597.1	processed_pseudogene	2.59857	-2.63961	10.5523	0.00188888	0.0199775
	ENSG00000106804.7	6533	C5	protein_coding	1.27916	1.95483	10.5458	0.0018945	0.0200273
	ENSG00000231500.7	1834	RPS18	protein_coding	1.21729	6.78953	10.5402	0.00189942	0.0200611
	ENSG00000164039.15	5213	BDH2	protein_coding	1.11492	2.18084	10.5351	0.00190386	0.0200964
	ENSG00000221214.1	88	MIR548E	miRNA	1.60803	-1.02898	10.5328	0.00190592	0.0201019
	ENSG00000233072.1	385	RPS15AP6	processed_pseudogene	1.63459	0.517163	10.5183	0.00191867	0.0202177
	ENSG00000256263.1	366	DDX11L8	unprocessed_pseudogene	-1.30948	1.242	10.5018	0.00193331	0.0203327
	ENSG00000252456.1	121	RNA5SP434	rRNA_pseudogene	2.31067	-2.97784	10.4914	0.00194262	0.0203949
	ENSG00000214535.3	391	RPS15AP1	processed_pseudogene	2.42718	-2.72695	10.4774	0.00195516	0.0204888
	ENSG00000273542.1	312	HIST1H4K	protein_coding	2.16317	-1.07936	10.4581	0.00197271	0.0206443
	ENSG00000159713.11	2601	TPPP3	protein_coding	-1.02625	3.57439	10.4367	0.00199225	0.0208298
	ENSG00000279021.1	968	AC092139.2	TEC	1.71363	0.927794	10.4293	0.00199906	0.0208818
	ENSG00000280027.1	1385	AC007342.9	TEC	1.10968	1.79221	10.404	0.00202253	0.0210692
	ENSG00000115275.13	3584	MOGS	protein_coding	-1.08404	1.92464	10.39	0.00203566	0.0211836
	ENSG00000251203.1	669	AC011726.1	processed_pseudogene	2.60054	-2.50876	10.3893	0.0020363	0.0211836
	ENSG00000114812.13	7384	VIPR1	protein_coding	-1.15107	2.74849	10.3592	0.00206483	0.0214414
	ENSG00000164066.13	16041	INTU	protein_coding	2.90608	-0.925774	10.3477	0.00207582	0.0215164
	ENSG00000259712.1	635	AC023906.5	lncRNA	2.739	-1.41625	10.3408	0.00208253	0.0215619
	ENSG00000211892.4	2740	IGHG4	IG_C_gene	2.10161	7.08954	10.3322	0.00209082	0.0216326
	ENSG00000188157.15	10761	AGRN	protein_coding	1.60786	1.37353	10.3306	0.00209233	0.0216384
	ENSG00000134940.13	2212	ACRV1	protein_coding	2.69296	-2.20648	10.3165	0.00210598	0.0217402
	ENSG00000079393.20	2351	DUSP13	protein_coding	2.04046	1.26068	10.3115	0.00211088	0.0217458
	ENSG00000253154.2	4740	AC100801.1	lncRNA	2.54815	-2.56849	10.3101	0.00211223	0.0217458
	ENSG00000117400.17	2212	MPL	protein_coding	1.12002	4.70591	10.3073	0.00211501	0.0217646
	ENSG00000233975.1	441	LINC02574	lncRNA	2.65613	-0.426371	10.3032	0.00211901	0.0217862
	ENSG00000279349.1	2595	AC092692.1	TEC	1.64756	1.81149	10.2796	0.00214229	0.0219437
	ENSG00000167034.10	3278	NKX3-1	protein_coding	-1.54456	3.27438	10.2768	0.00214505	0.0219437
	ENSG00000264314.1	58	MIR548AT	miRNA	2.2448	-2.61067	10.266	0.00215585	0.0220064
	ENSG00000152422.15	2676	XRCC4	protein_coding	1.27411	3.43066	10.2639	0.00215797	0.0220183
	ENSG00000218186.2	1458	KRT8P43	processed_pseudogene	2.69569	-1.77164	10.2596	0.00216222	0.0220419
	ENSG00000090097.21	3738	PCBP4	protein_coding	-1.2778	1.36304	10.248	0.00217391	0.0221314
	ENSG00000205544.4	667	TMEM256	protein_coding	1.56978	-1.04222	10.241	0.00218098	0.0221737
	ENSG00000196497.17	4912	IPO4	protein_coding	2.03055	-3.1792	10.2337	0.00218834	0.0222387
	ENSG00000186496.12	6080	ZNF396	protein_coding	1.01084	2.53466	10.2282	0.00219391	0.0222656
	ENSG00000211664.3	367	IGLV2-18	IG_V_gene	2.04061	2.14916	10.2214	0.00220089	0.0223001
	ENSG00000100628.11	5040	ASB2	protein_coding	-1.03028	2.55465	10.221	0.00220121	0.0223001
	ENSG00000198483.13	3363	ANKRD35	protein_coding	2.83479	-1.55985	10.202	0.00222075	0.0224681
	ENSG00000267114.1	361	AC011481.1	lncRNA	2.63529	-2.62548	10.1867	0.00223655	0.0225979
	ENSG00000211593.2	38	IGKJ5	IG_J_gene	1.11661	0.105167	10.185	0.00223835	0.0226062
	ENSG00000256948.1	586	AC026369.3	lncRNA	2.7296	-1.38205	10.1791	0.00224447	0.0226466
	ENSG00000253451.1	304	IGLV2-28	IG_V_pseudogene	2.27627	-2.41527	10.1626	0.00226165	0.0228012
	ENSG00000264350.1	226	SNRPGP2	processed_pseudogene	2.31057	-1.34114	10.1345	0.00229136	0.0230092
	ENSG00000172139.15	4208	SLC9C1	protein_coding	2.79614	-1.66312	10.1278	0.00229849	0.0230606
	ENSG00000174775.17	1880	HRAS	protein_coding	-1.16621	1.11193	10.1252	0.00230134	0.0230791
	ENSG00000256274.1	2403	TAS2R64P	transcribed_unprocessed_pseudogene	2.28484	-0.520134	10.1067	0.00232116	0.0232218
	ENSG00000272426.1	438	BX284668.6	lncRNA	2.561	-2.55684	10.1057	0.00232222	0.0232218
	ENSG00000241351.3	392	IGKV3-11	IG_V_gene	1.59103	6.63399	10.1019	0.00232634	0.0232278
	ENSG00000260691.6	6508	ANKRD20A1	protein_coding	2.4724	-2.29438	10.0874	0.00234212	0.0233446
	ENSG00000233154.6	1759	LINC01762	lncRNA	1.71638	0.176008	10.0748	0.00235586	0.0234406
	ENSG00000168026.18	7677	TTC21A	protein_coding	1.01387	3.58591	10.0693	0.00236188	0.0234903
	ENSG00000215492.6	963	HNRNPA1P7	processed_pseudogene	-1.09447	-1.34831	10.0619	0.00236997	0.0235246
	ENSG00000230084.6	3103	AC006059.1	lncRNA	1.0291	0.367131	10.0615	0.00237048	0.0235246
	ENSG00000236567.2	1937	TCF3P1	processed_pseudogene	2.06558	0.10633	10.0321	0.00240313	0.0237666
	ENSG00000147883.12	4000	CDKN2B	protein_coding	1.13282	2.00327	10.0129	0.00242464	0.0239274
	ENSG00000258930.1	285	AC005230.1	transcribed_processed_pseudogene	2.56829	-1.12645	9.9958	0.00244405	0.0240695
	ENSG00000105610.5	1611	KLF1	protein_coding	-1.40038	5.00142	9.99553	0.00244436	0.0240695
	ENSG00000224000.1	658	Z97198.1	lncRNA	2.59978	-2.61354	9.97268	0.00247051	0.024233
	ENSG00000278879.1	1937	AP000560.1	TEC	1.52022	-0.212765	9.94812	0.00249896	0.0244282
	ENSG00000224858.5	492	RPL29P11	processed_pseudogene	-1.65911	-0.0508037	9.94304	0.00250488	0.0244651
	ENSG00000245694.10	14708	CRNDE	lncRNA	2.84799	-1.41697	9.93401	0.00251544	0.0245473
	ENSG00000229939.1	287	AL589880.1	processed_pseudogene	-1.29695	-0.224628	9.92778	0.00252277	0.0245883
	ENSG00000107816.17	6547	LZTS2	protein_coding	-1.01003	2.56946	9.91465	0.00253826	0.0246962
	ENSG00000095917.14	1583	TPSD1	protein_coding	-2.57291	-2.58328	9.90842	0.00254566	0.0247576
	ENSG00000261872.1	673	AC002558.2	lncRNA	2.16649	-2.44915	9.86807	0.00259405	0.025132
	ENSG00000112210.12	4919	RAB23	protein_coding	2.53689	-1.21998	9.86584	0.00259675	0.0251474
	ENSG00000138641.18	6969	HERC3	protein_coding	1.05738	0.430098	9.85559	0.00260921	0.0252146
	ENSG00000228541.1	424	AC093159.1	lncRNA	2.24439	-2.8501	9.84719	0.00261947	0.0252924
	ENSG00000211714.3	397	TRBV7-3	TR_V_gene	-1.13464	1.79961	9.83979	0.00262855	0.0253693
	ENSG00000160124.9	1746	CCDC58	protein_coding	1.38829	0.280077	9.83482	0.00263465	0.0254068
	ENSG00000176239.7	939	OR51B6	protein_coding	2.2733	-2.47533	9.82478	0.00264704	0.0255155
	ENSG00000234883.6	1603	MIR155HG	lncRNA	1.5569	0.504919	9.81778	0.00265572	0.025556
	ENSG00000252206.1	64	RNU7-40P	snRNA	1.94557	-3.11022	9.81671	0.00265705	0.025558
	ENSG00000168802.13	3372	CHTF8	protein_coding	1.92603	-1.62252	9.81544	0.00265863	0.0255624
	ENSG00000212710.4	4315	CTAGE1	protein_coding	1.85997	-3.33654	9.81426	0.00266009	0.0255658
	ENSG00000089169.15	10276	RPH3A	protein_coding	1.39367	5.1796	9.80695	0.0026692	0.0256317
	ENSG00000225031.1	1813	EIF4BP7	processed_pseudogene	-1.05535	-0.777798	9.79159	0.00268845	0.0257841
	ENSG00000267193.6	2771	AC023421.2	lncRNA	1.87805	-1.14434	9.78084	0.002702	0.0258714
	ENSG00000196123.13	4783	KIAA0895L	protein_coding	1.83699	1.41896	9.77944	0.00270377	0.0258767
	ENSG00000269387.1	169	AL365205.3	lncRNA	-2.16668	-2.64629	9.76512	0.00272194	0.0260165
	ENSG00000270532.1	558	PEBP1P2	processed_pseudogene	-1.36913	-1.46831	9.76073	0.00272754	0.0260496
	ENSG00000256357.1	568	AL132708.1	lncRNA	2.31324	-2.01921	9.75136	0.00273953	0.0261314
	ENSG00000051341.14	9382	POLQ	protein_coding	2.25192	0.863983	9.74174	0.00275189	0.0262055
	ENSG00000258227.7	4129	CLEC5A	protein_coding	1.28642	2.00256	9.73182	0.00276472	0.0263167
	ENSG00000255539.1	367	AP002336.3	lncRNA	2.05362	-3.0284	9.71073	0.00279216	0.0265337
	ENSG00000275743.1	406	TRBV14	TR_V_gene	-1.24588	1.93468	9.69806	0.00280879	0.0266656
	ENSG00000176083.17	2379	ZNF683	protein_coding	-1.20336	4.81072	9.69748	0.00280955	0.0266656
	ENSG00000225159.1	867	NPM1P39	processed_pseudogene	-1.15534	-0.856558	9.69074	0.00281844	0.0267309
	ENSG00000103355.13	2112	PRSS33	protein_coding	-1.50059	4.46643	9.69049	0.00281877	0.0267309
	ENSG00000230626.4	1263	AC011005.1	protein_coding	-1.26929	-1.60908	9.67982	0.00283291	0.0267872
	ENSG00000269246.1	173	AC011445.2	lncRNA	1.90863	-0.955444	9.6668	0.00285025	0.0269289
	ENSG00000232724.1	2848	TRIM80P	unitary_pseudogene	2.42709	-2.44119	9.63402	0.00289443	0.0272224
	ENSG00000272650.1	298	AC110792.3	lncRNA	1.8467	-1.48615	9.62603	0.0029053	0.027291
	ENSG00000253438.4	16854	PCAT1	lncRNA	1.232	1.61598	9.62385	0.00290827	0.0273076
	ENSG00000143858.12	7811	SYT2	protein_coding	1.17707	1.57595	9.61658	0.00291822	0.0273785
	ENSG00000207320.1	113	RF00019	misc_RNA	1.8225	-3.29402	9.61488	0.00292054	0.0273891
	ENSG00000272468.1	565	AL021807.1	lncRNA	1.19368	0.561314	9.60764	0.00293049	0.0274587
	ENSG00000244538.1	255	AC098583.1	processed_pseudogene	2.52379	-1.90377	9.60686	0.00293157	0.0274587
	ENSG00000240518.2	316	AC116353.1	processed_pseudogene	2.21398	-0.779747	9.59319	0.00295045	0.0275226
	ENSG00000280011.1	19071	AL031595.2	lncRNA	1.6961	-0.191446	9.57575	0.00297471	0.0276474
	ENSG00000101470.10	847	TNNC2	protein_coding	1.54388	-0.393287	9.56807	0.00298548	0.0277136
	ENSG00000189195.13	6887	BTBD8	protein_coding	1.26635	1.44326	9.55804	0.00299958	0.0277881
	ENSG00000256060.2	1843	TRAPPC2B	protein_coding	1.53846	0.145103	9.538	0.00302798	0.027976
	ENSG00000241061.3	894	RPL5P1	processed_pseudogene	-1.25028	-0.538766	9.5338	0.00303396	0.0280021
	ENSG00000124549.14	4177	BTN2A3P	transcribed_unprocessed_pseudogene	1.12215	1.56706	9.53311	0.00303494	0.0280021
	ENSG00000211937.3	378	IGHV2-5	IG_V_gene	2.04479	5.06184	9.52477	0.00304687	0.0280703
	ENSG00000229769.2	395	TRBV10-2	TR_V_gene	-1.70056	0.628064	9.51137	0.00306614	0.0281989
	ENSG00000161800.13	4487	RACGAP1	protein_coding	1.72857	0.720191	9.5097	0.00306855	0.0281989
	ENSG00000113889.14	4603	KNG1	protein_coding	2.61169	-2.09504	9.50953	0.0030688	0.0281989
	ENSG00000243063.1	445	IGKV3-7	IG_V_gene	-2.23143	1.81718	9.50869	0.00307002	0.0281989
	ENSG00000235084.3	447	CHCHD2P6	processed_pseudogene	-1.16843	-0.575264	9.50795	0.00307108	0.0281989
	ENSG00000267476.1	670	AC104365.1	lncRNA	2.35473	-2.18783	9.49901	0.00308403	0.028261
	ENSG00000273763.2	2124	AC007318.2	transcribed_processed_pseudogene	1.98009	-0.780608	9.48415	0.00310569	0.0284366
	ENSG00000171863.15	5529	RPS7	protein_coding	1.25557	5.33826	9.48299	0.00310737	0.0284385
	ENSG00000214575.9	8215	CPEB1	protein_coding	2.59532	-1.56042	9.45477	0.00314896	0.0287063
	ENSG00000106853.20	3770	PTGR1	protein_coding	2.59368	-0.28492	9.45157	0.0031537	0.0287381
	ENSG00000102760.13	1030	RGCC	protein_coding	-1.07717	3.30231	9.43447	0.00317923	0.028913
	ENSG00000263887.7	1500	AC053481.2	transcribed_unprocessed_pseudogene	2.33269	-2.79188	9.41758	0.00320464	0.0291209
	ENSG00000242154.1	546	AC004884.2	lncRNA	1.14629	-0.446981	9.4109	0.00321475	0.0291593
	ENSG00000248848.1	1362	PPBPP2	transcribed_unprocessed_pseudogene	2.33311	-2.81106	9.41057	0.00321524	0.0291593
	ENSG00000198892.6	1746	SHISA4	protein_coding	-1.35153	3.55922	9.40078	0.00323012	0.0292362
	ENSG00000116774.12	2821	OLFML3	protein_coding	2.91687	-1.37224	9.39991	0.00323145	0.0292366
	ENSG00000109686.18	7789	SH3D19	protein_coding	2.5841	-2.15686	9.38839	0.00324905	0.0293378
	ENSG00000231615.2	1337	AL645568.2	processed_pseudogene	2.26656	-1.05284	9.38458	0.00325492	0.0293675
	ENSG00000115474.6	2977	KCNJ13	protein_coding	1.0126	0.601995	9.37533	0.00326915	0.0294539
	ENSG00000249937.8	8028	LINC02223	lncRNA	2.60853	-1.71367	9.37019	0.00327709	0.0295093
	ENSG00000196421.8	5480	C20orf204	protein_coding	-2.88026	-1.51002	9.36416	0.00328643	0.0295468
	ENSG00000138623.10	3800	SEMA7A	protein_coding	-2.45896	0.186256	9.32942	0.00334078	0.029953
	ENSG00000113356.12	4023	POLR3G	protein_coding	1.47085	0.356377	9.32102	0.00335407	0.0300459
	ENSG00000061676.15	22520	NCKAP1	protein_coding	1.192	2.50535	9.32037	0.0033551	0.0300459
	ENSG00000247199.5	14999	AC011346.1	lncRNA	1.72506	0.697908	9.31749	0.00335966	0.030075
	ENSG00000150540.14	4756	HNMT	protein_coding	1.10923	3.21847	9.31639	0.00336142	0.030079
	ENSG00000240925.1	332	RPS20P31	processed_pseudogene	2.40369	-2.52477	9.31473	0.00336406	0.0300908
	ENSG00000128965.13	2051	CHAC1	protein_coding	2.73104	-0.498487	9.31192	0.00336853	0.030119
	ENSG00000236525.1	1200	AC007278.2	lncRNA	2.32027	-0.767156	9.30843	0.00337409	0.0301333
	ENSG00000105388.15	3351	CEACAM5	protein_coding	1.36312	-1.69984	9.29813	0.00339056	0.030245
	ENSG00000231079.7	4156	AC105402.3	lncRNA	2.47114	-2.45622	9.29635	0.00339341	0.0302586
	ENSG00000170425.3	2551	ADORA2B	protein_coding	1.17923	2.50842	9.2886	0.00340587	0.0303342
	ENSG00000241431.1	403	RPL37P6	transcribed_processed_pseudogene	2.30581	-2.63111	9.28657	0.00340913	0.0303395
	ENSG00000066279.18	10888	ASPM	protein_coding	1.19338	2.80978	9.2852	0.00341134	0.0303474
	ENSG00000224184.6	8444	MIR3681HG	lncRNA	2.60283	-1.89889	9.27917	0.00342109	0.0303631
	ENSG00000131188.12	1753	PRR7	protein_coding	-1.08105	1.12874	9.26989	0.00343614	0.030414
	ENSG00000211652.2	385	IGLV7-43	IG_V_gene	-2.33255	3.96632	9.26791	0.00343935	0.0304306
	ENSG00000116014.10	1670	KISS1R	protein_coding	-2.19656	-3.0453	9.24223	0.0034814	0.0307121
	ENSG00000255397.1	2167	AC022182.3	processed_pseudogene	2.30234	-0.787298	9.23506	0.00349323	0.0307665
	ENSG00000279933.1	4709	AL031595.1	TEC	1.15728	0.0560942	9.23378	0.00349536	0.0307713
	ENSG00000232855.7	9437	AF165147.1	lncRNA	1.12297	1.0002	9.2215	0.00351574	0.0309203
	ENSG00000246145.1	4366	RRS1-AS1	lncRNA	2.4216	-2.12023	9.22049	0.00351743	0.0309203
	ENSG00000174527.9	4792	MYO1H	protein_coding	2.21246	-0.933874	9.20995	0.00353502	0.0310606
	ENSG00000207455.1	107	RNU6-331P	snRNA	2.02985	-2.9921	9.20081	0.00355036	0.0311642
	ENSG00000172403.11	19530	SYNPO2	protein_coding	1.71343	0.485263	9.19407	0.00356172	0.0312352
	ENSG00000250072.6	4826	SH3TC2-DT	lncRNA	2.85489	-0.572096	9.1893	0.00356978	0.0312938
	ENSG00000239207.2	979	GAPDHP39	processed_pseudogene	2.77096	-1.57031	9.18656	0.00357442	0.0313224
	ENSG00000231586.2	438	RPS23P9	unprocessed_pseudogene	2.05587	-3.06025	9.17732	0.00359011	0.0314074
	ENSG00000142173.15	5350	COL6A2	protein_coding	-1.00595	2.16873	9.1768	0.00359099	0.0314074
	ENSG00000211956.2	400	IGHV4-34	IG_V_gene	1.63751	6.15	9.17253	0.00359827	0.0314399
	ENSG00000143603.19	13599	KCNN3	protein_coding	2.24612	1.63225	9.17167	0.00359973	0.0314399
	ENSG00000240163.1	312	AC087385.1	processed_pseudogene	2.36145	-1.8681	9.16692	0.00360786	0.031473
	ENSG00000200830.1	269	RN7SKP134	misc_RNA	2.21043	-2.88954	9.16069	0.00361851	0.0315252
	ENSG00000258904.1	533	AL157871.5	lncRNA	2.06172	-3.002	9.13901	0.00365593	0.0317807
	ENSG00000284625.1	219	AP000867.4	unprocessed_pseudogene	-2.20065	-2.83827	9.12787	0.0036753	0.0319248
	ENSG00000225690.1	576	TREML5P	unprocessed_pseudogene	2.21819	-1.26653	9.11986	0.00368929	0.0319669
	ENSG00000267288.2	2381	AC138150.2	lncRNA	1.35984	-0.364508	9.11642	0.00369531	0.0319925
	ENSG00000164023.14	7635	SGMS2	protein_coding	1.05127	2.85223	9.11621	0.0036957	0.0319925
	ENSG00000079308.19	16281	TNS1	protein_coding	-1.05795	6.84277	9.1142	0.00369921	0.0320051
	ENSG00000251614.1	1517	HSPA8P19	processed_pseudogene	2.54453	-2.40897	9.10425	0.00371673	0.0321381
	ENSG00000230629.2	330	RPS23P8	processed_pseudogene	1.91555	-0.9414	9.09548	0.00373224	0.0322356
	ENSG00000259531.2	1562	AC022306.1	processed_pseudogene	2.00744	-2.31046	9.0938	0.00373523	0.0322492
	ENSG00000225231.2	4925	LINC02470	lncRNA	2.33344	3.38577	9.07	0.00377769	0.0325295
	ENSG00000273353.1	321	AL008718.3	lncRNA	2.13906	-2.32238	9.06948	0.00377861	0.0325295
	ENSG00000214651.4	1463	AL513122.1	processed_pseudogene	2.5106	-0.11322	9.06925	0.00377903	0.0325295
	ENSG00000244004.1	780	AC097493.2	processed_pseudogene	-2.52336	-2.13968	9.06607	0.00378475	0.032565
	ENSG00000257017.8	5405	HP	protein_coding	1.12336	4.83747	9.06534	0.00378606	0.032565
	ENSG00000199788.1	102	RNY3P2	misc_RNA	1.92949	-2.09116	9.06278	0.00379067	0.0325801
	ENSG00000266445.1	838	NARF-AS1	lncRNA	2.30419	-2.88077	9.0583	0.00379874	0.0326249
	ENSG00000287805.1	262	AC128687.3	lncRNA	2.24909	-2.98289	9.04934	0.00381496	0.0327274
	ENSG00000227527.2	661	AC096540.1	lncRNA	2.27472	-2.67467	9.02022	0.00386815	0.0330347
	ENSG00000178127.13	2711	NDUFV2	protein_coding	1.24039	1.16598	9.01312	0.00388124	0.0331179
	ENSG00000114698.15	4231	PLSCR4	protein_coding	2.3863	-0.0953305	9.00705	0.00389248	0.033131
	ENSG00000258256.1	1256	AC011773.3	lncRNA	2.50376	-2.06382	9.00456	0.00389709	0.0331456
	ENSG00000146858.8	1766	ZC3HAV1L	protein_coding	1.58616	-0.0591035	9.00171	0.00390237	0.0331782
	ENSG00000136522.13	1370	MRPL47	protein_coding	1.06814	2.7809	8.9968	0.00391149	0.033231
	ENSG00000102468.10	5624	HTR2A	protein_coding	1.95212	-0.414881	8.98265	0.00393794	0.0333935
	ENSG00000252026.1	96	RNU6-1262P	snRNA	1.98414	-3.24397	8.98143	0.00394023	0.0334006
	ENSG00000152240.13	2119	HAUS1	protein_coding	1.01853	3.11845	8.97681	0.0039489	0.0334493
	ENSG00000137285.10	2096	TUBB2B	protein_coding	-1.47684	0.296665	8.97202	0.00395791	0.0335007
	ENSG00000268743.1	371	AC008737.1	lncRNA	2.08702	-1.82854	8.96886	0.00396388	0.0335108
	ENSG00000282393.1	3021	AC016588.2	lncRNA	2.48534	-2.25157	8.96811	0.0039653	0.0335108
	ENSG00000251175.5	826	AC008243.1	lncRNA	2.17591	-2.85228	8.96751	0.00396643	0.0335108
	ENSG00000255441.1	1005	AC008750.2	lncRNA	-1.98969	-3.20373	8.96121	0.00397835	0.0335639
	ENSG00000188761.13	9095	BCL2L15	protein_coding	2.00589	0.489512	8.95786	0.0039847	0.033603
	ENSG00000229425.3	20436	AJ009632.2	lncRNA	2.72605	-0.894759	8.94834	0.00400281	0.0337184
	ENSG00000215914.4	1017	MMP23A	unprocessed_pseudogene	-1.95802	-2.8354	8.94172	0.00401546	0.0337875
	ENSG00000251015.1	701	SLC25A30-AS1	lncRNA	1.78658	-3.37626	8.91151	0.0040737	0.0341518
	ENSG00000160868.15	3384	CYP3A4	protein_coding	2.29859	-2.91889	8.90493	0.00408651	0.034234
	ENSG00000154175.17	10978	ABI3BP	protein_coding	2.08127	-1.13847	8.89408	0.0041077	0.0343612
	ENSG00000233791.5	2725	LINC01136	lncRNA	1.58458	1.2697	8.88668	0.00412223	0.0344523
	ENSG00000205959.4	4513	AC105345.1	lncRNA	2.40695	-1.72091	8.88623	0.00412312	0.0344523
	ENSG00000272256.1	710	AC044849.1	lncRNA	-1.11041	-0.983229	8.88467	0.00412618	0.0344653
	ENSG00000163682.16	5022	RPL9	protein_coding	1.21709	6.23584	8.86535	0.00416441	0.0346327
	ENSG00000261341.6	832	AC010325.1	protein_coding	2.41045	-2.85418	8.86016	0.00417473	0.0346884
	ENSG00000251221.1	440	LINC01337	lncRNA	2.34924	-2.49151	8.8597	0.00417567	0.0346884
	ENSG00000271699.5	2113	SNX29P2	transcribed_unprocessed_pseudogene	2.19392	-2.54443	8.85875	0.00417754	0.0346914
	ENSG00000116016.14	7291	EPAS1	protein_coding	1.70847	0.863443	8.85508	0.00418488	0.034727
	ENSG00000169860.7	6309	P2RY1	protein_coding	1.03765	2.57997	8.84236	0.00421038	0.0349059
	ENSG00000180245.5	7138	RRH	protein_coding	2.50647	-1.42901	8.84204	0.00421102	0.0349059
	ENSG00000246548.3	2924	LINC02288	lncRNA	-1.09085	3.50833	8.84085	0.00421341	0.0349131
	ENSG00000254180.2	4788	AC004083.1	lncRNA	2.66815	-1.266	8.83926	0.00421661	0.0349269
	ENSG00000167524.14	4663	RSKR	protein_coding	1.7663	-0.366233	8.83779	0.00421957	0.0349387
	ENSG00000235961.5	2209	PNMA6A	protein_coding	-2.44065	-2.09458	8.82466	0.00424612	0.0351077
	ENSG00000259090.1	1196	SEPT7P1	processed_pseudogene	2.39366	-0.897465	8.81615	0.00426343	0.0352232
	ENSG00000200095.1	107	RNU6-181P	snRNA	1.91044	-2.78988	8.81452	0.00426674	0.0352272
	ENSG00000260105.6	3169	AOC4P	transcribed_unprocessed_pseudogene	2.4144	-1.91211	8.80851	0.00427901	0.0352838
	ENSG00000163584.18	2051	RPL22L1	protein_coding	1.40696	1.41541	8.80483	0.00428655	0.0352838
	ENSG00000274023.1	561	AL360169.2	lncRNA	2.08392	-2.88121	8.80422	0.00428781	0.0352838
	ENSG00000205853.11	6902	RFPL3S	lncRNA	2.31572	-1.81839	8.80385	0.00428856	0.0352838
	ENSG00000269019.2	1665	HOMER3-AS1	lncRNA	2.47955	-2.0053	8.79487	0.004307	0.0353552
	ENSG00000260361.1	1736	AC106028.3	lncRNA	1.18463	1.2102	8.78897	0.00431918	0.035404
	ENSG00000211685.3	441	IGLC7	IG_C_gene	2.07761	3.00255	8.78331	0.00433088	0.0354493
	ENSG00000280068.1	498	AC138965.3	TEC	2.26565	-1.20907	8.7812	0.00433525	0.0354724
	ENSG00000234142.2	2028	LINC01675	lncRNA	2.50687	-2.39065	8.75368	0.00439272	0.0358143
	ENSG00000182685.7	2083	BRICD5	protein_coding	-1.26865	1.59024	8.74848	0.00440366	0.0358678
	ENSG00000279913.1	559	AP001962.1	TEC	1.78297	-1.57795	8.74641	0.00440803	0.0358879
	ENSG00000132746.14	3235	ALDH3B2	protein_coding	2.02622	-2.72842	8.74472	0.00441159	0.0358951
	ENSG00000276966.2	1487	HIST1H4E	protein_coding	1.68183	1.07517	8.7445	0.00441206	0.0358951
	ENSG00000279638.1	138	AC008873.1	TEC	1.70706	-1.89544	8.73477	0.00443265	0.0360369
	ENSG00000037241.7	1164	RPL26L1	protein_coding	1.17383	1.75954	8.72989	0.00444301	0.0360827
	ENSG00000162482.5	1215	AKR7A3	protein_coding	-2.17106	-1.00621	8.71201	0.00448124	0.0363022
	ENSG00000127586.17	5916	CHTF18	protein_coding	-1.12312	2.81629	8.67414	0.0045633	0.036811
	ENSG00000099804.9	1894	CDC34	protein_coding	-1.08411	4.67081	8.67134	0.00456944	0.0368475
	ENSG00000177359.20	7202	AC024940.2	transcribed_unprocessed_pseudogene	2.18156	0.92873	8.66967	0.00457309	0.0368639
	ENSG00000070019.5	4191	GUCY2C	protein_coding	1.1746	0.226899	8.66096	0.00459224	0.036956
	ENSG00000253818.1	406	IGLV1-41	IG_V_pseudogene	1.83878	-1.02056	8.66075	0.0045927	0.036956
	ENSG00000273553.1	341	AC016597.2	lncRNA	2.14441	-2.93445	8.66006	0.00459422	0.036956
	ENSG00000255566.1	504	AC135279.1	processed_pseudogene	2.5774	-2.224	8.65612	0.0046029	0.0370128
	ENSG00000260859.1	260	AC025280.1	lncRNA	1.82033	-1.34037	8.64238	0.00463335	0.0372052
	ENSG00000261126.7	6623	RBFADN	lncRNA	2.46394	-2.41339	8.63245	0.00465548	0.0373435
	ENSG00000280800.1	923	FP671120.4	lncRNA	1.09303	-1.91051	8.62536	0.00467135	0.0374577
	ENSG00000243244.6	7709	STON1	protein_coding	1.40272	0.866891	8.62141	0.00468022	0.0375157
	ENSG00000143228.13	3362	NUF2	protein_coding	1.54991	1.46915	8.61763	0.00468872	0.0375443
	ENSG00000175984.15	7413	DENND2C	protein_coding	1.37672	1.83941	8.6152	0.0046942	0.0375618
	ENSG00000231508.1	351	RPL34P20	processed_pseudogene	-2.56764	-1.87742	8.59915	0.0047305	0.0377566
	ENSG00000090104.12	4074	RGS1	protein_coding	1.98238	0.946955	8.59415	0.00474187	0.037806
	ENSG00000232150.3	1093	ST13P4	processed_pseudogene	-1.10337	-1.0734	8.59366	0.00474299	0.037806
	ENSG00000169679.15	6304	BUB1	protein_coding	1.40778	3.21356	8.59296	0.00474458	0.037806
	ENSG00000167858.13	3847	TEKT1	protein_coding	2.48215	-1.64058	8.58931	0.00475291	0.0378592
	ENSG00000211961.3	411	IGHV1-45	IG_V_gene	2.6631	-1.5921	8.58473	0.00476339	0.0379162
	ENSG00000064270.12	7352	ATP2C2	protein_coding	1.77025	-0.364815	8.57971	0.0047749	0.0379946
	ENSG00000186767.6	4117	SPIN4	protein_coding	1.28082	1.35102	8.56729	0.00480346	0.038182
	ENSG00000158486.13	14960	DNAH3	protein_coding	2.3123	-0.196344	8.56455	0.00480981	0.0382058
	ENSG00000211673.2	398	IGLV3-1	IG_V_gene	1.84544	6.05286	8.56268	0.00481413	0.0382269
	ENSG00000272359.1	133	RNU4-89P	snRNA	1.884	-2.37332	8.5597	0.00482103	0.0382684
	ENSG00000134121.10	11694	CHL1	protein_coding	2.63066	-1.41433	8.54517	0.00485482	0.0384698
	ENSG00000147586.10	1817	MRPS28	protein_coding	1.21017	0.329243	8.53507	0.00487847	0.0386304
	ENSG00000215022.7	3115	AL008729.1	lncRNA	1.20005	1.09423	8.52273	0.00490751	0.0388065
	ENSG00000230863.3	2159	AL137803.1	transcribed_processed_pseudogene	2.1087	-3.08505	8.51395	0.00492828	0.0389303
	ENSG00000240382.3	378	IGKV1-17	IG_V_gene	1.99676	4.57117	8.48219	0.00500422	0.0394212
	ENSG00000062370.16	3848	ZNF112	protein_coding	-2.8667	-1.02869	8.47809	0.00501411	0.0394719
	ENSG00000227258.6	5183	SMIM2-AS1	lncRNA	2.48216	-2.24803	8.47556	0.00502023	0.0395064
	ENSG00000188056.11	2712	TREML4	protein_coding	1.94917	1.82461	8.4692	0.00503563	0.039614
	ENSG00000261821.2	4946	AC090826.1	lncRNA	2.15854	-2.75347	8.46823	0.00503797	0.0396187
	ENSG00000286122.1	3809	AC016074.2	lncRNA	1.69488	0.536453	8.42721	0.00513859	0.0402024
	ENSG00000123965.13	516	PMS2P5	unprocessed_pseudogene	-1.78612	-1.08015	8.41772	0.00516216	0.0403178
	ENSG00000270846.1	1080	AC021171.2	processed_pseudogene	2.76823	-1.11113	8.41046	0.00518027	0.0404316
	ENSG00000277778.2	1980	PGM5P2	transcribed_unprocessed_pseudogene	1.07139	0.407484	8.40703	0.00518883	0.0404707
	ENSG00000172346.15	3003	CSDC2	protein_coding	-3.00569	-0.231483	8.40368	0.00519724	0.0405225
	ENSG00000111339.12	5245	ART4	protein_coding	2.61811	-1.55528	8.40023	0.0052059	0.0405485
	ENSG00000282122.1	402	IGHV7-4-1	IG_V_gene	2.28377	4.92599	8.38996	0.00523175	0.0407082
	ENSG00000240487.1	1624	AC093010.1	processed_pseudogene	2.39159	-1.90354	8.38286	0.00524972	0.0408342
	ENSG00000239920.2	5265	AC104389.4	protein_coding	1.32587	1.05198	8.37907	0.00525934	0.0408951
	ENSG00000270533.2	1856	CR382285.1	transcribed_processed_pseudogene	2.41826	-2.63358	8.37717	0.00526416	0.0409047
	ENSG00000227512.1	864	AL592301.1	lncRNA	-2.51662	-2.58346	8.37387	0.00527256	0.0409143
	ENSG00000177462.7	1226	OR2T8	protein_coding	-2.10915	-0.721245	8.371	0.00527985	0.0409173
	ENSG00000223695.1	510	FO393418.1	lncRNA	2.02203	-2.02791	8.3709	0.00528011	0.0409173
	ENSG00000197646.7	2365	PDCD1LG2	protein_coding	1.79931	1.49273	8.36933	0.00528413	0.0409345
	ENSG00000163092.19	13031	XIRP2	protein_coding	1.75771	1.48145	8.36536	0.00529427	0.0409992
	ENSG00000233396.8	4614	LINC01719	lncRNA	2.18089	-2.3052	8.35898	0.00531061	0.0410701
	ENSG00000146477.6	3234	SLC22A3	protein_coding	2.36102	-2.57946	8.35667	0.00531652	0.041074
	ENSG00000069188.17	11963	SDK2	protein_coding	-1.26658	2.49941	8.35584	0.00531867	0.0410767
	ENSG00000263155.6	2598	MYZAP	protein_coding	1.17321	1.892	8.3345	0.00537378	0.0414071
	ENSG00000286458.1	2368	AC083870.1	lncRNA	2.3547	-2.22983	8.33425	0.00537444	0.0414071
	ENSG00000140932.10	1151	CMTM2	protein_coding	1.05716	5.14742	8.3336	0.00537611	0.0414071
	ENSG00000205846.3	1682	CLEC6A	protein_coding	2.10198	-0.231624	8.32334	0.00540285	0.0415303
	ENSG00000261529.1	1603	AC100774.1	lncRNA	1.72278	-2.29982	8.3153	0.00542389	0.041636
	ENSG00000211816.2	353	TRAV38-1	TR_V_gene	-1.2346	1.19001	8.30787	0.00544341	0.0417437
	ENSG00000227082.3	4737	AC244021.1	lncRNA	2.60413	-1.47772	8.28373	0.00550734	0.0421492
	ENSG00000227742.2	2704	CALR4P	transcribed_unitary_pseudogene	2.425	-1.24192	8.27551	0.00552931	0.0422752
	ENSG00000232160.7	5859	RAP2C-AS1	lncRNA	1.2506	1.47411	8.27493	0.00553084	0.0422752
	ENSG00000236439.4	254	AC099336.2	processed_pseudogene	1.7548	-0.681823	8.274	0.00553335	0.0422773
	ENSG00000240666.2	828	MME-AS1	lncRNA	1.86058	-2.07038	8.25627	0.00558105	0.0425991
	ENSG00000178809.11	5544	TRIM73	protein_coding	-1.83074	-1.80928	8.25147	0.00559404	0.0426555
	ENSG00000226086.5	822	EIF3LP3	processed_pseudogene	-1.0904	-0.656348	8.24903	0.00560065	0.0426684
	ENSG00000117501.14	3831	MROH9	protein_coding	2.54371	-2.10189	8.24896	0.00560084	0.0426684
	ENSG00000211813.2	349	TRAV34	TR_V_gene	-2.05318	-0.539256	8.24312	0.00561669	0.0427568
	ENSG00000233885.7	3271	YEATS2-AS1	lncRNA	2.2533	-1.55033	8.23558	0.00563724	0.0428704
	ENSG00000272810.1	517	U91328.3	lncRNA	2.20274	-1.75959	8.22592	0.00566369	0.0430429
	ENSG00000163993.7	471	S100P	protein_coding	1.4649	4.10808	8.21959	0.00568109	0.0431608
	ENSG00000229807.12	25266	XIST	lncRNA	2.87926	4.74499	8.21312	0.00569891	0.0432674
	ENSG00000283525.1	1703	AC005622.1	transcribed_unprocessed_pseudogene	2.17153	-0.223365	8.21056	0.00570601	0.0433056
	ENSG00000263790.1	91	MIR4473	miRNA	2.19028	-2.80348	8.20074	0.00573324	0.0434454
	ENSG00000250995.1	1062	AL391280.1	processed_pseudogene	2.23162	-1.05951	8.19636	0.00574541	0.0435048
	ENSG00000077152.11	1652	UBE2T	protein_coding	1.41786	0.900308	8.19547	0.0057479	0.0435092
	ENSG00000211958.2	426	IGHV3-38	IG_V_gene	1.9104	-3.16604	8.19159	0.00575873	0.0435623
	ENSG00000186827.11	1722	TNFRSF4	protein_coding	-1.21978	2.30448	8.18717	0.00577108	0.0436413
	ENSG00000284726.1	604	AL109936.6	lncRNA	2.18789	-2.39857	8.15331	0.00586667	0.0442616
	ENSG00000254317.1	917	AC022973.4	lncRNA	2.22396	-1.56077	8.14202	0.00589893	0.0444756
	ENSG00000166278.15	5517	C2	protein_coding	1.29542	0.771288	8.1303	0.00593258	0.0446703
	ENSG00000157856.12	3044	DRC1	protein_coding	2.00318	-0.141059	8.11439	0.0059786	0.0449428
	ENSG00000258837.1	537	AL133370.1	lncRNA	1.92343	-1.50395	8.10498	0.006006	0.0451136
	ENSG00000227502.3	2755	LINC01268	lncRNA	2.59331	-0.836193	8.09448	0.00603673	0.0452606
	ENSG00000235173.7	2817	HGH1	protein_coding	-1.11401	2.47544	8.06876	0.0061127	0.0456654
	ENSG00000120820.12	3271	GLT8D2	protein_coding	2.11565	-1.6286	8.05013	0.00616837	0.045969
	ENSG00000251596.1	2284	HADHAP1	processed_pseudogene	2.17596	-2.68205	8.03649	0.00620946	0.0461717
	ENSG00000143367.16	3878	TUFT1	protein_coding	1.02196	3.09576	8.0258	0.00624186	0.0463423
	ENSG00000263590.2	5243	LINC02591	lncRNA	-2.16941	-2.95402	8.01799	0.00626562	0.0464885
	ENSG00000235651.1	1398	AC064850.1	processed_pseudogene	2.01358	-3.13464	8.01624	0.00627097	0.0465131
	ENSG00000279930.1	2162	AL032819.2	TEC	-2.23795	-2.51282	8.01436	0.00627671	0.0465405
	ENSG00000287892.1	1230	AC090907.3	lncRNA	1.99743	-1.66839	8.0109	0.0062873	0.0465997
	ENSG00000231049.2	3520	OR52B5P	transcribed_unprocessed_pseudogene	2.43329	-1.64764	8.00976	0.0062908	0.0465997
	ENSG00000241566.1	390	IGKV2D-24	IG_V_gene	2.2419	-2.04643	7.99983	0.00632129	0.04678
	ENSG00000213058.3	357	AL365357.1	processed_pseudogene	-2.10115	-1.06618	7.99202	0.0063454	0.0468805
	ENSG00000211731.1	343	TRBV5-7	TR_V_gene	-2.10036	-1.51941	7.99029	0.00635076	0.0468918
	ENSG00000211869.1	57	TRAJ20	TR_J_gene	1.18169	-1.27127	7.98081	0.00638015	0.0470631
	ENSG00000147082.17	5408	CCNB3	protein_coding	2.5465	-0.0767567	7.97447	0.0063999	0.0471783
	ENSG00000286125.1	19327	AC006115.2	lncRNA	2.48388	-1.27862	7.95118	0.006473	0.0475637
	ENSG00000173451.7	5240	THAP2	protein_coding	1.00547	1.812	7.94934	0.00647883	0.0475908
	ENSG00000258659.6	2690	TRIM34	protein_coding	1.52959	-1.63505	7.94562	0.00649059	0.047647
	ENSG00000258479.6	2519	LINC00640	lncRNA	2.42593	-2.06021	7.94495	0.00649272	0.0476473
	ENSG00000180139.11	3183	ACTA2-AS1	lncRNA	2.4082	-2.09832	7.93456	0.00652571	0.047828
	ENSG00000231858.5	520	AC067945.3	lncRNA	1.24514	-0.818182	7.90937	0.00660644	0.0482186
	ENSG00000280334.1	2810	AC009084.2	TEC	2.47276	-2.2735	7.90229	0.00662933	0.0483393
	ENSG00000273444.1	167	AC006023.2	unprocessed_pseudogene	2.21542	-2.67081	7.88796	0.0066759	0.0485909
	ENSG00000283378.1	1728	CNTNAP3C	protein_coding	-1.53559	0.509446	7.88663	0.00668025	0.0485909
	ENSG00000149260.18	6137	CAPN5	protein_coding	-1.11955	3.67163	7.88336	0.00669091	0.0486331
	ENSG00000252971.1	102	RNU6-1057P	snRNA	1.90553	-3.03892	7.88145	0.00669716	0.0486539
	ENSG00000140905.10	3677	GCSH	protein_coding	1.99668	-1.80758	7.88073	0.00669953	0.0486539
	ENSG00000174827.13	2480	PDZK1	protein_coding	1.89172	-0.88464	7.87486	0.00671878	0.0487271
	ENSG00000284669.1	4975	AC092053.3	lncRNA	2.42525	-1.56505	7.86802	0.00674125	0.0488591
	ENSG00000288109.1	748	AC079331.3	lncRNA	2.10204	-2.76323	7.86705	0.00674445	0.0488668
	ENSG00000184786.6	2631	TCTE3	protein_coding	1.06669	1.54773	7.86304	0.0067577	0.0489068
	ENSG00000270921.1	2741	CICP23	processed_pseudogene	2.24592	-2.57708	7.86279	0.00675853	0.0489068
	ENSG00000117834.12	4535	SLC5A9	protein_coding	1.36092	2.02363	7.85488	0.00678473	0.0490652
	ENSG00000179750.16	1896	APOBEC3B	protein_coding	1.21864	2.95458	7.83428	0.00685342	0.0495306
	ENSG00000102981.9	1488	PARD6A	protein_coding	-1.06367	1.89111	7.82846	0.00687294	0.049656
	DEGs, differentially expressed genes; SARS-CoV-2, Severe Acute Respiratory Syndrome Coronavirus 2; FDR, False discovery rate; FC, fold change.
